# Supplementary material for: Co-occurrence of beaked whale strandings and naval sonar in the Mariana Islands, Western Pacific
Source: Proc Biol Sci. 2020 Feb 19;287(1921):20200070. doi: 10.1098/rspb.2020.0070 (PMC7062028; doi:10.1098/rspb.2020.0070)
Supplement: Beaked whale Times [file rspb20200070supp5.xlsx]

## Sheet: Sheet1
Recording Location	Species	Start Time	End Time
East HARP	BWC	2011-04-13 12:42:30	2011-04-13 12:43:45
East HARP	Md	2011-04-19 03:20:00	2011-04-19 03:25:00
East HARP	Md	2011-04-21 03:03:45	2011-04-21 03:05:00
East HARP	Md	2011-04-21 03:20:00	2011-04-21 03:21:15
East HARP	Md	2011-04-21 03:22:30	2011-04-21 03:25:00
East HARP	Md	2011-04-21 11:40:00	2011-04-21 11:45:00
East HARP	Md	2011-04-21 14:00:00	2011-04-21 14:01:15
East HARP	Md	2011-04-21 14:02:30	2011-04-21 14:05:00
East HARP	Md	2011-04-22 03:23:45	2011-04-22 03:25:00
East HARP	Md	2011-04-22 06:03:45	2011-04-22 06:05:00
East HARP	Md	2011-04-22 07:21:15	2011-04-22 07:25:00
East HARP	Md	2011-04-24 05:00:00	2011-04-24 05:05:00
East HARP	Md	2011-04-26 23:40:00	2011-04-26 23:41:15
East HARP	Md	2011-04-26 23:43:45	2011-04-26 23:45:00
East HARP	Md	2011-04-27 01:00:00	2011-04-27 01:05:00
East HARP	BWC	2011-04-29 13:01:15	2011-04-29 13:03:45
East HARP	Md	2011-04-30 16:01:15	2011-04-30 16:05:00
East HARP	Md	2011-05-02 00:20:00	2011-05-02 00:22:30
East HARP	Md	2011-05-02 00:40:00	2011-05-02 00:41:15
East HARP	BWC	2011-05-02 12:42:30	2011-05-02 12:43:45
East HARP	Md	2011-05-07 02:00:00	2011-05-07 02:05:00
East HARP	Md	2011-05-07 05:41:15	2011-05-07 05:45:00
East HARP	Md	2011-05-07 22:20:00	2011-05-07 22:25:00
East HARP	Md	2011-05-07 22:40:00	2011-05-07 22:45:00
East HARP	BWC	2011-05-08 14:21:15	2011-05-08 14:22:30
East HARP	Md	2011-05-09 06:00:00	2011-05-09 06:05:00
East HARP	Md	2011-05-09 08:22:30	2011-05-09 08:23:45
East HARP	Md	2011-05-15 02:02:30	2011-05-15 02:05:00
East HARP	Md	2011-05-15 02:21:15	2011-05-15 02:23:45
East HARP	Md	2011-05-15 05:00:00	2011-05-15 05:05:00
East HARP	Md	2011-05-15 05:20:00	2011-05-15 05:25:00
East HARP	Md	2011-05-21 11:40:00	2011-05-21 11:42:30
East HARP	Md	2011-05-21 11:43:45	2011-05-21 11:45:00
East HARP	Md	2011-05-24 15:23:45	2011-05-24 15:25:00
East HARP	Md	2011-05-29 11:20:00	2011-05-29 11:25:00
East HARP	Zc	2011-05-30 11:43:45	2011-05-30 11:45:00
East HARP	BWC	2011-05-30 18:21:15	2011-05-30 18:22:30
East HARP	BWC	2011-05-31 10:41:15	2011-05-31 10:42:30
East HARP	BWC	2011-05-31 10:43:45	2011-05-31 10:45:00
East HARP	BWC	2011-05-31 12:40:00	2011-05-31 12:41:15
East HARP	Md	2011-06-01 05:00:00	2011-06-01 05:05:00
East HARP	Md	2011-06-01 07:40:00	2011-06-01 07:45:00
East HARP	Md	2011-06-04 13:40:00	2011-06-04 13:41:15
East HARP	Md	2011-06-04 13:42:30	2011-06-04 13:45:00
East HARP	BWC	2011-06-05 19:00:00	2011-06-05 19:02:30
East HARP	BWC	2011-06-09 16:20:00	2011-06-09 16:23:45
East HARP	Md	2011-06-10 15:23:45	2011-06-10 15:25:00
East HARP	Md	2011-06-14 05:42:30	2011-06-14 05:45:00
East HARP	Md	2011-06-14 06:00:00	2011-06-14 06:03:45
East HARP	Md	2011-06-14 08:00:00	2011-06-14 08:05:00
East HARP	Md	2011-06-15 02:00:00	2011-06-15 02:05:00
East HARP	Md	2011-06-15 06:00:00	2011-06-15 06:03:45
East HARP	Md	2011-06-15 08:23:45	2011-06-15 08:25:00
East HARP	Md	2011-06-15 08:40:00	2011-06-15 08:41:15
East HARP	Md	2011-06-15 08:43:45	2011-06-15 08:45:00
East HARP	Md	2011-06-15 21:03:45	2011-06-15 21:05:00
East HARP	Md	2011-06-18 10:40:00	2011-06-18 10:45:00
East HARP	Md	2011-06-18 11:02:30	2011-06-18 11:03:45
East HARP	BWC	2011-06-19 14:23:45	2011-06-19 14:25:00
East HARP	BWC	2011-06-29 18:40:00	2011-06-29 18:43:45
East HARP	Md	2011-07-07 00:40:00	2011-07-07 00:45:00
East HARP	Md	2011-07-07 16:40:00	2011-07-07 16:45:00
East HARP	Md	2011-07-08 05:23:45	2011-07-08 05:25:00
East HARP	Md	2011-07-08 06:40:00	2011-07-08 06:45:00
East HARP	Md	2011-07-08 08:40:00	2011-07-08 08:45:00
East HARP	Md	2011-07-08 09:00:00	2011-07-08 09:03:45
East HARP	Md	2011-07-09 00:40:00	2011-07-09 00:45:00
East HARP	Md	2011-07-09 01:00:00	2011-07-09 01:03:45
East HARP	Md	2011-07-09 03:00:00	2011-07-09 03:05:00
East HARP	Md	2011-07-09 08:20:00	2011-07-09 08:21:15
East HARP	Md	2011-07-14 17:40:00	2011-07-14 17:45:00
East HARP	Md	2011-07-15 03:42:30	2011-07-15 03:45:00
East HARP	Md	2011-07-15 05:40:00	2011-07-15 05:45:00
East HARP	Md	2011-07-16 03:01:15	2011-07-16 03:05:00
East HARP	Md	2011-07-16 09:01:15	2011-07-16 09:02:30
East HARP	Md	2011-07-22 05:20:00	2011-07-22 05:25:00
East HARP	Md	2011-07-23 01:03:45	2011-07-23 01:05:00
East HARP	Md	2011-07-23 01:20:00	2011-07-23 01:25:00
East HARP	Md	2011-07-30 08:40:00	2011-07-30 08:45:00
East HARP	Md	2011-07-31 01:20:00	2011-07-31 01:25:00
East HARP	Md	2011-07-31 03:40:00	2011-07-31 03:45:00
East HARP	Md	2011-07-31 06:20:00	2011-07-31 06:23:45
East HARP	Md	2011-08-10 02:40:00	2011-08-10 02:45:00
East HARP	Md	2011-08-10 03:00:00	2011-08-10 03:02:30
East HARP	Md	2011-08-10 04:43:45	2011-08-10 04:45:00
East HARP	Md	2011-08-10 05:00:00	2011-08-10 05:05:00
East HARP	Md	2011-08-10 22:00:00	2011-08-10 22:05:00
East HARP	Md	2011-08-10 22:20:00	2011-08-10 22:22:30
East HARP	Md	2011-08-12 02:20:00	2011-08-12 02:25:00
East HARP	Md	2011-08-12 02:40:00	2011-08-12 02:41:15
East HARP	Md	2011-08-16 20:41:15	2011-08-16 20:42:30
East HARP	BWC	2011-08-17 12:23:45	2011-08-17 12:25:00
East HARP	BWC	2011-08-21 13:00:00	2011-08-21 13:01:15
East HARP	Md	2011-08-23 07:40:00	2011-08-23 07:45:00
East HARP	Zc	2011-08-29 04:23:45	2011-08-29 04:25:00
East HARP	Md	2011-09-02 06:00:00	2011-09-02 06:05:00
East HARP	Zc	2011-09-08 10:20:00	2011-09-08 10:25:00
East HARP	Md	2011-09-10 03:01:15	2011-09-10 03:05:00
East HARP	BWC	2011-09-10 15:02:30	2011-09-10 15:03:45
East HARP	Md	2011-09-14 21:22:30	2011-09-14 21:23:45
East HARP	Md	2011-09-14 21:40:00	2011-09-14 21:45:00
East HARP	Md	2011-09-14 23:42:30	2011-09-14 23:45:00
East HARP	Md	2011-09-15 02:21:15	2011-09-15 02:23:45
East HARP	Md	2011-09-15 02:40:00	2011-09-15 02:45:00
East HARP	Md	2011-09-15 06:03:45	2011-09-15 06:05:00
East HARP	Md	2011-09-15 07:00:00	2011-09-15 07:05:00
East HARP	Md	2011-09-15 15:00:00	2011-09-15 15:05:00
East HARP	BWC	2011-09-19 08:40:00	2011-09-19 08:41:15
East HARP	BWC	2011-09-19 08:42:30	2011-09-19 08:43:45
East HARP	Md	2011-09-25 20:43:45	2011-09-25 20:45:00
East HARP	BWC	2011-10-01 16:43:45	2011-10-01 16:45:00
East HARP	Md	2011-10-07 01:20:00	2011-10-07 01:22:30
East HARP	Md	2011-10-07 01:23:45	2011-10-07 01:25:00
East HARP	BWC	2011-10-13 12:43:45	2011-10-13 12:45:00
East HARP	Md	2011-10-14 21:21:15	2011-10-14 21:23:45
East HARP	Md	2011-10-15 02:00:00	2011-10-15 02:01:15
East HARP	Md	2011-10-15 02:03:45	2011-10-15 02:05:00
East HARP	Md	2011-10-15 04:00:00	2011-10-15 04:01:15
East HARP	Md	2011-10-15 04:02:30	2011-10-15 04:05:00
East HARP	Md	2011-10-17 02:00:00	2011-10-17 02:05:00
East HARP	BWC	2011-10-17 12:01:15	2011-10-17 12:02:30
East HARP	Md	2011-10-18 21:43:45	2011-10-18 21:45:00
East HARP	BWC	2011-10-19 14:01:15	2011-10-19 14:03:45
East HARP	BWC	2011-10-23 16:40:00	2011-10-23 16:42:30
East HARP	Md	2011-10-25 05:20:00	2011-10-25 05:25:00
East HARP	Zc	2011-10-26 02:20:00	2011-10-26 02:21:15
East HARP	Zc	2011-10-26 02:22:30	2011-10-26 02:23:45
East HARP	Md	2011-10-28 04:40:00	2011-10-28 04:45:00
East HARP	Md	2011-10-28 05:00:00	2011-10-28 05:01:15
East HARP	Md	2011-10-30 01:40:00	2011-10-30 01:45:00
East HARP	Md	2011-10-30 02:02:30	2011-10-30 02:03:45
East HARP	Md	2011-11-05 05:41:15	2011-11-05 05:45:00
East HARP	Md	2011-11-06 08:40:00	2011-11-06 08:45:00
East HARP	Md	2011-11-06 11:23:45	2011-11-06 11:25:00
East HARP	Md	2011-11-06 11:40:00	2011-11-06 11:41:15
East HARP	Md	2011-11-09 02:40:00	2011-11-09 02:42:30
East HARP	Md	2011-11-10 06:40:00	2011-11-10 06:43:45
East HARP	Md	2011-11-10 07:00:00	2011-11-10 07:05:00
East HARP	Md	2011-11-10 11:03:45	2011-11-10 11:05:00
East HARP	Md	2011-11-10 11:23:45	2011-11-10 11:25:00
East HARP	Md	2011-11-11 06:40:00	2011-11-11 06:45:00
East HARP	Md	2011-11-11 07:00:00	2011-11-11 07:03:45
East HARP	BWC	2011-11-11 09:02:30	2011-11-11 09:05:00
East HARP	Md	2011-11-13 07:40:00	2011-11-13 07:41:15
East HARP	Md	2011-11-16 02:20:00	2011-11-16 02:21:15
East HARP	Md	2011-11-17 00:40:00	2011-11-17 00:45:00
East HARP	Md	2011-11-17 01:00:00	2011-11-17 01:05:00
East HARP	Md	2011-11-17 03:40:00	2011-11-17 03:45:00
East HARP	Md	2012-07-03 02:38:30	2012-07-03 02:39:45
East HARP	Md	2012-07-04 15:30:00	2012-07-04 15:31:15
East HARP	Md	2012-07-04 15:37:15	2012-07-04 15:39:45
East HARP	Md	2012-07-05 08:06:00	2012-07-05 08:07:15
East HARP	Md	2012-07-05 08:13:15	2012-07-05 08:17:00
East HARP	Md	2012-07-05 08:18:00	2012-07-05 08:23:00
East HARP	Md	2012-07-05 08:24:00	2012-07-05 08:29:00
East HARP	Md	2012-07-05 08:30:00	2012-07-05 08:35:00
East HARP	Md	2012-07-05 11:00:00	2012-07-05 11:05:00
East HARP	Md	2012-07-05 11:06:00	2012-07-05 11:11:00
East HARP	Md	2012-07-05 11:12:00	2012-07-05 11:17:00
East HARP	Md	2012-07-05 11:18:00	2012-07-05 11:23:00
East HARP	Md	2012-07-05 11:24:00	2012-07-05 11:26:30
East HARP	Zc	2012-07-06 10:38:30	2012-07-06 10:39:45
East HARP	Md	2012-07-25 00:01:15	2012-07-25 00:05:00
East HARP	Md	2012-07-25 00:06:00	2012-07-25 00:07:15
East HARP	Md	2012-07-25 00:12:00	2012-07-25 00:14:30
East HARP	Md	2012-07-25 00:20:30	2012-07-25 00:23:00
East HARP	Md	2012-07-25 02:14:30	2012-07-25 02:15:45
East HARP	Md	2012-07-25 02:18:00	2012-07-25 02:23:00
East HARP	Md	2012-07-29 03:42:00	2012-07-29 03:47:00
East HARP	Md	2012-07-29 03:48:00	2012-07-29 03:51:45
East HARP	Md	2012-07-29 06:25:15	2012-07-29 06:27:45
East HARP	Md	2012-07-29 06:32:30	2012-07-29 06:35:00
East HARP	Md	2012-07-29 06:36:00	2012-07-29 06:41:00
East HARP	Md	2012-07-29 06:42:00	2012-07-29 06:44:30
East HARP	Md	2012-08-01 05:50:30	2012-08-01 05:51:45
East HARP	Md	2012-08-04 13:19:15	2012-08-04 13:20:30
East HARP	Md	2012-08-26 13:24:00	2012-08-26 13:25:15
East HARP	Md	2012-08-26 13:27:45	2012-08-26 13:29:00
East HARP	Md	2012-08-27 06:24:00	2012-08-27 06:25:15
East HARP	Md	2012-08-27 06:27:45	2012-08-27 06:29:00
East HARP	Md	2012-08-27 06:30:00	2012-08-27 06:35:00
East HARP	Md	2012-08-27 06:36:00	2012-08-27 06:37:15
East HARP	Md	2012-08-27 06:38:30	2012-08-27 06:39:45
East HARP	Md	2012-08-28 05:32:30	2012-08-28 05:33:45
East HARP	Md	2012-09-03 20:06:00	2012-09-03 20:08:30
East HARP	Md	2012-09-13 06:51:45	2012-09-13 06:53:00
East HARP	Md	2012-09-13 06:54:00	2012-09-13 06:59:00
East HARP	Md	2012-09-13 07:00:00	2012-09-13 07:01:15
East HARP	Md	2012-09-13 08:00:00	2012-09-13 08:03:45
East HARP	Md	2012-09-13 08:06:00	2012-09-13 08:09:45
East HARP	Md	2012-09-13 08:13:15	2012-09-13 08:17:00
East HARP	Md	2012-09-13 08:18:00	2012-09-13 08:21:45
East HARP	Md	2012-09-13 12:18:00	2012-09-13 12:23:00
East HARP	Md	2012-09-13 12:24:00	2012-09-13 12:29:00
East HARP	Md	2012-09-13 12:30:00	2012-09-13 12:33:45
East HARP	Md	2012-09-16 11:18:00	2012-09-16 11:19:15
East HARP	Md	2012-09-19 02:21:45	2012-09-19 02:23:00
East HARP	Md	2012-09-19 02:24:00	2012-09-19 02:27:45
East HARP	Md	2012-09-19 02:31:15	2012-09-19 02:32:30
East HARP	Md	2012-09-23 02:31:15	2012-09-23 02:35:00
East HARP	Md	2012-09-23 02:48:00	2012-09-23 02:49:15
East HARP	BWC	2012-10-01 17:36:00	2012-10-01 17:37:15
East HARP	Md	2012-10-05 14:42:00	2012-10-05 14:47:00
East HARP	Md	2012-10-05 14:51:45	2012-10-05 14:53:00
East HARP	Md	2012-10-05 14:55:15	2012-10-05 14:56:30
East HARP	Md	2012-10-10 08:48:00	2012-10-10 08:49:15
East HARP	Md	2012-10-10 18:56:30	2012-10-10 18:57:45
East HARP	Md	2012-10-10 19:01:15	2012-10-10 19:03:45
East HARP	Md	2012-10-10 22:12:00	2012-10-10 22:13:15
East HARP	Md	2012-10-10 22:14:30	2012-10-10 22:15:45
East HARP	Md	2012-10-10 22:18:00	2012-10-10 22:21:45
East HARP	Md	2012-10-10 22:24:00	2012-10-10 22:25:15
East HARP	Md	2012-10-11 00:30:00	2012-10-11 00:32:30
East HARP	Md	2012-10-11 00:36:00	2012-10-11 00:41:00
East HARP	Md	2012-10-11 00:42:00	2012-10-11 00:47:00
East HARP	Md	2012-10-11 00:48:00	2012-10-11 00:49:15
East HARP	Md	2012-10-11 05:08:30	2012-10-11 05:09:45
East HARP	Md	2012-10-11 05:18:00	2012-10-11 05:19:15
East HARP	Md	2012-10-12 08:37:15	2012-10-12 08:41:00
East HARP	Md	2012-10-12 08:43:15	2012-10-12 08:47:00
East HARP	Md	2012-10-12 08:48:00	2012-10-12 08:53:00
East HARP	Md	2012-10-12 08:54:00	2012-10-12 08:59:00
East HARP	Md	2012-10-12 09:00:00	2012-10-12 09:01:15
East HARP	BWC	2012-10-12 15:48:00	2012-10-12 15:49:15
East HARP	BWC	2012-10-12 15:51:45	2012-10-12 15:53:00
East HARP	Md	2012-10-13 05:15:45	2012-10-13 05:17:00
East HARP	Md	2012-10-13 05:20:30	2012-10-13 05:23:00
East HARP	Md	2012-10-13 05:31:15	2012-10-13 05:32:30
East HARP	Md	2012-10-13 05:33:45	2012-10-13 05:35:00
East HARP	Md	2012-10-13 05:37:15	2012-10-13 05:39:45
East HARP	Md	2012-10-13 08:19:15	2012-10-13 08:23:00
East HARP	Md	2012-10-13 08:26:30	2012-10-13 08:29:00
East HARP	Md	2012-10-13 08:33:45	2012-10-13 08:35:00
East HARP	Md	2012-10-14 21:00:00	2012-10-14 21:01:15
East HARP	Md	2012-10-14 21:08:30	2012-10-14 21:11:00
East HARP	Md	2012-10-14 21:12:00	2012-10-14 21:15:45
East HARP	Md	2012-10-14 21:25:15	2012-10-14 21:26:30
East HARP	BWC	2012-10-25 11:30:00	2012-10-25 11:31:15
East HARP	BWC	2012-10-25 11:42:00	2012-10-25 11:43:15
East HARP	BWC	2012-10-25 14:49:15	2012-10-25 14:50:30
East HARP	Md	2012-10-26 15:44:30	2012-10-26 15:45:45
East HARP	Zc	2012-11-01 02:50:30	2012-11-01 02:51:45
East HARP	Zc	2012-11-01 02:54:00	2012-11-01 02:59:00
East HARP	Zc	2012-11-01 03:01:15	2012-11-01 03:02:30
East HARP	Zc	2012-11-01 03:06:00	2012-11-01 03:09:45
East HARP	Zc	2012-11-01 14:15:45	2012-11-01 14:17:00
East HARP	Zc	2012-11-01 14:19:15	2012-11-01 14:20:30
East HARP	Zc	2012-11-01 23:01:15	2012-11-01 23:03:45
East HARP	Zc	2012-11-01 23:06:00	2012-11-01 23:09:45
East HARP	Zc	2012-11-01 23:12:00	2012-11-01 23:17:00
East HARP	Md	2012-11-06 01:26:30	2012-11-06 01:29:00
East HARP	Md	2012-11-06 01:30:00	2012-11-06 01:33:45
East HARP	Md	2012-11-06 01:38:30	2012-11-06 01:41:00
East HARP	Md	2012-11-06 01:43:15	2012-11-06 01:44:30
East HARP	Md	2012-11-06 01:45:45	2012-11-06 01:47:00
East HARP	Md	2012-11-06 01:49:15	2012-11-06 01:50:30
East HARP	Md	2012-11-06 02:00:00	2012-11-06 02:01:15
East HARP	Md	2012-11-07 07:45:45	2012-11-07 07:47:00
East HARP	Md	2012-11-07 07:48:00	2012-11-07 07:51:45
East HARP	Md	2012-11-07 07:54:00	2012-11-07 07:59:00
East HARP	Md	2012-11-07 08:00:00	2012-11-07 08:05:00
East HARP	Md	2012-11-07 08:06:00	2012-11-07 08:07:15
East HARP	Md	2012-11-07 10:00:00	2012-11-07 10:01:15
East HARP	Md	2012-11-07 10:02:30	2012-11-07 10:03:45
East HARP	Md	2012-11-09 13:43:15	2012-11-09 13:45:45
East HARP	Md	2012-11-09 15:07:15	2012-11-09 15:08:30
East HARP	Md	2012-11-09 15:12:00	2012-11-09 15:14:30
East HARP	Md	2012-11-09 15:26:30	2012-11-09 15:29:00
East HARP	Md	2012-11-09 15:30:00	2012-11-09 15:35:00
East HARP	Md	2012-11-09 17:18:00	2012-11-09 17:23:00
East HARP	Md	2012-11-09 17:26:30	2012-11-09 17:27:45
East HARP	Md	2012-11-11 08:03:45	2012-11-11 08:05:00
East HARP	Md	2012-11-12 21:01:15	2012-11-12 21:05:00
East HARP	Md	2012-11-12 21:06:00	2012-11-12 21:11:00
East HARP	Md	2012-11-12 21:13:15	2012-11-12 21:14:30
East HARP	Md	2012-11-12 21:15:45	2012-11-12 21:17:00
East HARP	Md	2012-11-12 21:21:45	2012-11-12 21:23:00
East HARP	Md	2012-11-12 21:27:45	2012-11-12 21:29:00
East HARP	Md	2012-11-14 18:12:00	2012-11-14 18:13:15
East HARP	Md	2012-11-16 23:57:45	2012-11-16 23:59:00
East HARP	Md	2012-11-17	2012-11-17 00:01:15
East HARP	Md	2012-11-17 00:02:30	2012-11-17 00:05:00
East HARP	Md	2012-11-17 00:06:00	2012-11-17 00:07:15
East HARP	Md	2012-11-17 00:08:30	2012-11-17 00:11:00
East HARP	Md	2012-11-17 00:12:00	2012-11-17 00:13:15
East HARP	Md	2012-11-17 00:15:45	2012-11-17 00:17:00
East HARP	Md	2012-11-25 08:36:00	2012-11-25 08:37:15
East HARP	Md	2012-11-25 08:38:30	2012-11-25 08:41:00
East HARP	Md	2012-11-25 08:42:00	2012-11-25 08:47:00
East HARP	Md	2012-11-25 08:49:15	2012-11-25 08:51:45
East HARP	Md	2012-11-26 03:31:15	2012-11-26 03:35:00
East HARP	Md	2012-11-26 03:36:00	2012-11-26 03:37:15
East HARP	Md	2012-11-26 03:39:45	2012-11-26 03:41:00
East HARP	Md	2012-11-26 03:42:00	2012-11-26 03:43:15
East HARP	Md	2012-11-29 01:07:15	2012-11-29 01:08:30
East HARP	Md	2012-11-29 03:56:30	2012-11-29 03:59:00
East HARP	Md	2012-11-29 04:06:00	2012-11-29 04:07:15
East HARP	Md	2012-11-29 22:12:00	2012-11-29 22:17:00
East HARP	Md	2012-11-29 22:19:15	2012-11-29 22:20:30
East HARP	Md	2012-11-29 22:31:15	2012-11-29 22:33:45
East HARP	Md	2012-11-30 00:54:00	2012-11-30 00:59:00
East HARP	Md	2012-11-30 01:01:15	2012-11-30 01:03:45
East HARP	Md	2012-11-30 01:15:45	2012-11-30 01:17:00
East HARP	Md	2012-12-01 11:25:15	2012-12-01 11:27:45
East HARP	Md	2012-12-02 01:15:45	2012-12-02 01:17:00
East HARP	Md	2012-12-02 01:18:00	2012-12-02 01:20:30
East HARP	Md	2012-12-02 01:21:45	2012-12-02 01:23:00
East HARP	Md	2012-12-02 12:27:45	2012-12-02 12:29:00
East HARP	Md	2012-12-02 12:31:15	2012-12-02 12:35:00
East HARP	Md	2012-12-02 12:36:00	2012-12-02 12:41:00
East HARP	Md	2012-12-02 12:42:00	2012-12-02 12:43:15
East HARP	Md	2012-12-03 19:30:00	2012-12-03 19:35:00
East HARP	Md	2012-12-03 19:36:00	2012-12-03 19:39:45
East HARP	Md	2012-12-03 19:45:45	2012-12-03 19:47:00
East HARP	Md	2012-12-03 19:48:00	2012-12-03 19:49:15
East HARP	Md	2012-12-05 22:51:45	2012-12-05 22:53:00
East HARP	Md	2012-12-05 22:54:00	2012-12-05 22:59:00
East HARP	Md	2012-12-05 23:00:00	2012-12-05 23:05:00
East HARP	Md	2012-12-05 23:06:00	2012-12-05 23:08:30
East HARP	Md	2012-12-11 07:49:15	2012-12-11 07:50:30
East HARP	Md	2012-12-11 08:02:30	2012-12-11 08:03:45
East HARP	Md	2012-12-13 09:49:15	2012-12-13 09:50:30
East HARP	Md	2012-12-13 17:26:30	2012-12-13 17:27:45
East HARP	Md	2012-12-15 06:02:30	2012-12-15 06:05:00
East HARP	Md	2012-12-15 06:06:00	2012-12-15 06:09:45
East HARP	Md	2012-12-20 04:19:15	2012-12-20 04:20:30
East HARP	Md	2012-12-20 04:21:45	2012-12-20 04:23:00
East HARP	Md	2012-12-20 04:24:00	2012-12-20 04:25:15
East HARP	Md	2012-12-20 04:26:30	2012-12-20 04:27:45
East HARP	Md	2012-12-20 04:31:15	2012-12-20 04:35:00
East HARP	Md	2012-12-20 04:36:00	2012-12-20 04:37:15
East HARP	Md	2012-12-21 00:25:15	2012-12-21 00:29:00
East HARP	Md	2012-12-21 00:30:00	2012-12-21 00:35:00
East HARP	Md	2012-12-21 00:36:00	2012-12-21 00:39:45
East HARP	Md	2012-12-21 02:03:45	2012-12-21 02:05:00
East HARP	Md	2012-12-21 02:06:00	2012-12-21 02:07:15
East HARP	Md	2012-12-21 02:25:15	2012-12-21 02:26:30
East HARP	Md	2012-12-21 15:56:30	2012-12-21 15:59:00
East HARP	Md	2012-12-24 07:20:30	2012-12-24 07:23:00
East HARP	Md	2012-12-24 08:48:00	2012-12-24 08:53:00
East HARP	Md	2012-12-25 08:09:45	2012-12-25 08:11:00
East HARP	Md	2012-12-27 08:12:00	2012-12-27 08:14:30
East HARP	Md	2012-12-27 08:18:00	2012-12-27 08:19:15
East HARP	Md	2012-12-27 08:24:00	2012-12-27 08:26:30
East HARP	Md	2012-12-27 10:15:45	2012-12-27 10:17:00
East HARP	Md	2012-12-27 10:18:00	2012-12-27 10:23:00
East HARP	Md	2012-12-27 10:24:00	2012-12-27 10:29:00
East HARP	Md	2012-12-27 10:30:00	2012-12-27 10:32:30
East HARP	Md	2012-12-27 10:36:00	2012-12-27 10:37:15
East HARP	Md	2012-12-27 11:48:00	2012-12-27 11:49:15
East HARP	BWC	2012-12-31 10:31:15	2012-12-31 10:32:30
East HARP	Md	2012-12-31 20:02:30	2012-12-31 20:05:00
East HARP	Md	2013-01-01 02:32:30	2013-01-01 02:35:00
East HARP	Md	2013-01-01 02:36:00	2013-01-01 02:41:00
East HARP	Md	2013-01-01 02:42:00	2013-01-01 02:45:45
East HARP	Md	2013-01-01 05:19:15	2013-01-01 05:20:30
East HARP	Md	2013-01-01 05:24:00	2013-01-01 05:25:15
East HARP	Md	2013-01-01 23:39:45	2013-01-01 23:41:00
East HARP	Md	2013-01-04 09:54:00	2013-01-04 09:59:00
East HARP	Md	2013-01-04 10:00:00	2013-01-04 10:03:45
East HARP	Md	2013-01-11 05:07:15	2013-01-11 05:09:45
East HARP	Md	2013-01-11 05:12:00	2013-01-11 05:13:15
East HARP	Md	2013-01-11 05:14:30	2013-01-11 05:15:45
East HARP	Md	2013-01-11 06:26:30	2013-01-11 06:29:00
East HARP	Md	2013-01-11 06:39:45	2013-01-11 06:41:00
East HARP	Md	2013-01-11 06:42:00	2013-01-11 06:43:15
East HARP	Md	2013-01-13 11:37:15	2013-01-13 11:38:30
East HARP	Md	2013-01-16 23:54:00	2013-01-16 23:59:00
East HARP	Md	2013-01-17	2013-01-17 00:02:30
East HARP	Md	2013-01-17 00:08:30	2013-01-17 00:09:45
East HARP	Md	2013-01-17 00:12:00	2013-01-17 00:13:15
East HARP	Md	2013-01-21 01:30:00	2013-01-21 01:35:00
East HARP	Md	2013-01-21 01:36:00	2013-01-21 01:37:15
East HARP	Md	2013-01-21 01:39:45	2013-01-21 01:41:00
East HARP	Md	2013-01-21 05:24:00	2013-01-21 05:25:15
East HARP	Md	2013-01-21 05:30:00	2013-01-21 05:31:15
East HARP	Md	2013-01-21 05:32:30	2013-01-21 05:35:00
East HARP	Md	2013-01-21 05:36:00	2013-01-21 05:37:15
East HARP	Md	2013-01-23 22:02:30	2013-01-23 22:03:45
East HARP	Md	2013-01-24 04:55:15	2013-01-24 04:59:00
East HARP	BWC	2013-01-28 17:13:15	2013-01-28 17:14:30
East HARP	Md	2013-01-30 01:02:30	2013-01-30 01:05:00
East HARP	Md	2013-01-30 01:06:00	2013-01-30 01:11:00
East HARP	Md	2013-01-30 01:12:00	2013-01-30 01:17:00
East HARP	Md	2013-02-01 01:02:30	2013-02-01 01:03:45
East HARP	Md	2013-02-01 01:06:00	2013-02-01 01:08:30
East HARP	Md	2013-02-03 18:14:30	2013-02-03 18:17:00
East HARP	Md	2013-02-03 18:18:00	2013-02-03 18:19:15
East HARP	Md	2013-02-03 18:20:30	2013-02-03 18:23:00
East HARP	Md	2013-02-03 18:26:30	2013-02-03 18:27:45
East HARP	Md	2013-02-05 14:55:15	2013-02-05 14:56:30
East HARP	Md	2013-02-05 15:00:00	2013-02-05 15:01:15
East HARP	Md	2013-02-05 15:02:30	2013-02-05 15:05:00
East HARP	Md	2013-02-05 15:06:00	2013-02-05 15:08:30
East HARP	Md	2013-02-05 15:09:45	2013-02-05 15:11:00
East HARP	Md	2013-02-05 15:12:00	2013-02-05 15:17:00
East HARP	Md	2013-02-05 18:25:15	2013-02-05 18:26:30
East HARP	Md	2013-02-05 18:30:00	2013-02-05 18:32:30
East HARP	Md	2013-02-05 18:33:45	2013-02-05 18:35:00
East HARP	Md	2013-02-05 18:36:00	2013-02-05 18:39:45
East HARP	Md	2013-02-05 18:42:00	2013-02-05 18:47:00
East HARP	Md	2013-02-05 23:18:00	2013-02-05 23:23:00
East HARP	Md	2013-02-05 23:24:00	2013-02-05 23:25:15
East HARP	Md	2013-02-05 23:26:30	2013-02-05 23:29:00
East HARP	Md	2013-02-05 23:30:00	2013-02-05 23:35:00
East HARP	Md	2013-02-05 23:36:00	2013-02-05 23:38:30
East HARP	BWC	2013-02-06 20:51:45	2013-02-06 20:53:00
East HARP	BWC	2013-02-08 17:48:00	2013-02-08 17:49:15
East HARP	Md	2013-02-09 03:06:00	2013-02-09 03:08:30
East HARP	Md	2013-02-09 03:09:45	2013-02-09 03:11:00
East HARP	Md	2013-02-09 03:14:30	2013-02-09 03:15:45
East HARP	Md	2013-02-09 03:30:00	2013-02-09 03:31:15
East HARP	Md	2013-02-09 03:33:45	2013-02-09 03:35:00
East HARP	Md	2013-02-09 07:31:15	2013-02-09 07:32:30
East HARP	Md	2013-02-09 07:33:45	2013-02-09 07:35:00
East HARP	Md	2013-02-09 07:36:00	2013-02-09 07:39:45
East HARP	Md	2013-02-09 07:54:00	2013-02-09 07:55:15
East HARP	Md	2013-02-14 02:37:15	2013-02-14 02:41:00
East HARP	Md	2013-02-14 02:42:00	2013-02-14 02:47:00
East HARP	Md	2013-02-14 02:48:00	2013-02-14 02:53:00
East HARP	Md	2013-02-14 02:54:00	2013-02-14 02:59:00
East HARP	Md	2013-02-14 03:00:00	2013-02-14 03:03:45
East HARP	BWC	2013-02-16 13:02:30	2013-02-16 13:03:45
East HARP	BWC	2013-02-17 11:42:00	2013-02-17 11:43:15
East HARP	Md	2013-02-18 04:50:30	2013-02-18 04:51:45
East HARP	Md	2013-02-19 13:19:15	2013-02-19 13:21:45
East HARP	Md	2013-02-19 13:25:15	2013-02-19 13:27:45
East HARP	Md	2013-02-20 00:54:00	2013-02-20 00:55:15
East HARP	Md	2013-02-20 01:01:15	2013-02-20 01:03:45
East HARP	Md	2013-02-22 02:54:00	2013-02-22 02:57:45
East HARP	Md	2013-02-22 03:01:15	2013-02-22 03:05:00
East HARP	Md	2013-02-22 03:06:00	2013-02-22 03:07:15
East HARP	Md	2013-02-22 03:12:00	2013-02-22 03:14:30
East HARP	Md	2013-02-22 04:43:15	2013-02-22 04:47:00
East HARP	Md	2013-02-22 04:49:15	2013-02-22 04:53:00
East HARP	Md	2013-02-22 04:54:00	2013-02-22 04:55:15
East HARP	Md	2013-02-22 04:56:30	2013-02-22 04:57:45
East HARP	Md	2013-02-22 05:00:00	2013-02-22 05:01:15
East HARP	Md	2013-02-22 09:08:30	2013-02-22 09:11:00
East HARP	Md	2013-02-22 09:13:15	2013-02-22 09:17:00
East HARP	Md	2013-02-22 09:18:00	2013-02-22 09:19:15
East HARP	Md	2013-02-22 09:21:45	2013-02-22 09:23:00
East HARP	Md	2013-02-22 09:24:00	2013-02-22 09:27:45
East HARP	Md	2013-02-22 09:32:30	2013-02-22 09:35:00
East HARP	Md	2013-02-22 15:07:15	2013-02-22 15:09:45
East HARP	Md	2013-02-22 22:25:15	2013-02-22 22:26:30
East HARP	Md	2013-02-22 22:32:30	2013-02-22 22:33:45
East HARP	Zc	2013-02-26 19:19:15	2013-02-26 19:20:30
East HARP	BWC	2013-03-02 15:55:15	2013-03-02 15:56:30
East HARP	BWC	2013-03-02 17:31:15	2013-03-02 17:32:30
East HARP	Md	2013-03-06 01:45:45	2013-03-06 01:47:00
East HARP	Md	2013-03-06 01:48:00	2013-03-06 01:53:00
East HARP	Md	2013-03-06 01:54:00	2013-03-06 01:57:45
East HARP	Md	2013-03-07 20:57:45	2013-03-07 20:59:00
East HARP	Md	2013-03-08 08:26:30	2013-03-08 08:29:00
East HARP	Md	2013-03-08 08:32:30	2013-03-08 08:33:45
East HARP	Md	2013-03-08 08:37:15	2013-03-08 08:38:30
East HARP	Md	2013-03-09 19:02:30	2013-03-09 19:05:00
East HARP	Md	2013-03-09 19:07:15	2013-03-09 19:11:00
East HARP	Md	2013-03-09 19:12:00	2013-03-09 19:17:00
East HARP	Md	2013-03-09 19:19:15	2013-03-09 19:23:00
East HARP	Md	2013-03-10 07:32:30	2013-03-10 07:33:45
East HARP	Md	2013-03-10 07:38:30	2013-03-10 07:41:00
East HARP	Md	2013-03-10 07:42:00	2013-03-10 07:43:15
East HARP	Md	2013-03-10 07:44:30	2013-03-10 07:45:45
East HARP	Md	2013-03-10 07:50:30	2013-03-10 07:53:00
East HARP	Md	2013-03-11 06:39:45	2013-03-11 06:41:00
East HARP	Md	2013-03-11 06:42:00	2013-03-11 06:44:30
East HARP	Md	2013-03-11 06:49:15	2013-03-11 06:50:30
East HARP	Md	2013-03-11 07:01:15	2013-03-11 07:02:30
East HARP	Md	2013-03-13 09:03:45	2013-03-13 09:05:00
East HARP	Md	2013-03-13 09:06:00	2013-03-13 09:09:45
East HARP	Md	2013-03-13 09:12:00	2013-03-13 09:15:45
East HARP	Md	2013-03-13 09:18:00	2013-03-13 09:19:15
East HARP	Md	2013-03-13 09:21:45	2013-03-13 09:23:00
East HARP	Md	2013-03-13 09:26:30	2013-03-13 09:29:00
East HARP	Md	2013-03-14 06:42:00	2013-03-14 06:47:00
East HARP	Md	2013-03-14 06:48:00	2013-03-14 06:53:00
East HARP	Md	2013-03-14 06:54:00	2013-03-14 06:59:00
East HARP	Md	2013-03-14 07:00:00	2013-03-14 07:05:00
East HARP	Md	2013-03-14 07:06:00	2013-03-14 07:11:00
East HARP	Md	2013-03-14 07:12:00	2013-03-14 07:14:30
East HARP	Md	2013-03-15 04:44:30	2013-03-15 04:47:00
East HARP	Md	2013-03-15 04:48:00	2013-03-15 04:49:15
East HARP	Md	2013-03-15 04:50:30	2013-03-15 04:53:00
East HARP	Md	2013-03-15 04:55:15	2013-03-15 04:57:45
East HARP	Md	2013-03-15 05:07:15	2013-03-15 05:11:00
East HARP	Md	2013-03-15 05:12:00	2013-03-15 05:14:30
East HARP	Md	2013-03-15 05:15:45	2013-03-15 05:17:00
East HARP	Md	2013-03-15 05:18:00	2013-03-15 05:21:45
East HARP	Md	2013-03-15 07:12:00	2013-03-15 07:17:00
East HARP	Md	2013-03-15 07:18:00	2013-03-15 07:20:30
East HARP	Md	2013-03-15 07:21:45	2013-03-15 07:23:00
East HARP	Md	2013-03-15 07:24:00	2013-03-15 07:25:15
East HARP	Md	2013-03-15 07:30:00	2013-03-15 07:31:15
East HARP	Md	2013-03-15 07:37:15	2013-03-15 07:41:00
East HARP	Md	2013-03-17 03:12:00	2013-03-17 03:17:00
East HARP	Md	2013-03-17 03:18:00	2013-03-17 03:23:00
East HARP	Md	2013-03-17 03:24:00	2013-03-17 03:27:45
East HARP	Md	2013-03-17 03:30:00	2013-03-17 03:35:00
East HARP	Md	2013-03-17 03:36:00	2013-03-17 03:38:30
East HARP	Md	2013-03-18 00:32:30	2013-03-18 00:33:45
East HARP	Md	2013-03-18 00:36:00	2013-03-18 00:41:00
East HARP	Md	2013-03-18 00:42:00	2013-03-18 00:47:00
East HARP	Md	2013-03-18 00:48:00	2013-03-18 00:53:00
East HARP	Md	2013-03-18 00:54:00	2013-03-18 00:56:30
East HARP	Md	2013-03-21 03:12:00	2013-03-21 03:17:00
East HARP	Md	2013-03-21 03:18:00	2013-03-21 03:23:00
East HARP	Md	2013-03-21 03:24:00	2013-03-21 03:29:00
East HARP	Md	2013-03-21 03:30:00	2013-03-21 03:33:45
East HARP	Zc	2013-03-21 16:54:00	2013-03-21 16:55:15
East HARP	Zc	2013-03-21 17:01:15	2013-03-21 17:03:45
East HARP	Md	2013-03-25 01:45:45	2013-03-25 01:47:00
East HARP	Md	2013-03-25 01:48:00	2013-03-25 01:51:45
East HARP	Md	2013-03-25 01:57:45	2013-03-25 01:59:00
East HARP	Md	2013-03-25 02:00:00	2013-03-25 02:05:00
East HARP	Md	2013-03-25 02:06:00	2013-03-25 02:07:15
East HARP	Md	2013-03-25 02:08:30	2013-03-25 02:09:45
East HARP	BWC	2013-03-26 18:39:45	2013-03-26 18:41:00
East HARP	Md	2013-03-27 06:56:30	2013-03-27 06:59:00
East HARP	Md	2013-03-27 07:00:00	2013-03-27 07:05:00
East HARP	Md	2013-03-27 07:06:00	2013-03-27 07:11:00
East HARP	Md	2013-03-27 07:12:00	2013-03-27 07:17:00
East HARP	Md	2013-03-27 07:18:00	2013-03-27 07:19:15
East HARP	Md	2013-03-27 11:00:00	2013-03-27 11:02:30
East HARP	Md	2013-03-27 11:06:00	2013-03-27 11:11:00
East HARP	Md	2013-03-27 11:12:00	2013-03-27 11:13:15
East HARP	Md	2013-03-27 11:15:45	2013-03-27 11:17:00
East HARP	Md	2013-03-27 11:18:00	2013-03-27 11:21:45
East HARP	Md	2013-03-28 07:49:15	2013-03-28 07:53:00
East HARP	Md	2013-03-28 07:54:00	2013-03-28 07:57:45
East HARP	Md	2013-03-28 08:01:15	2013-03-28 08:02:30
East HARP	Md	2013-03-28 08:06:00	2013-03-28 08:08:30
East HARP	Md	2013-03-28 08:12:00	2013-03-28 08:13:15
East HARP	Md	2013-03-28 18:44:30	2013-03-28 18:45:45
East HARP	Md	2013-03-28 18:49:15	2013-03-28 18:50:30
East HARP	Md	2013-03-28 18:51:45	2013-03-28 18:53:00
East HARP	Md	2013-03-28 18:56:30	2013-03-28 18:57:45
East HARP	BWC	2013-04-03 15:39:45	2013-04-03 15:41:00
East HARP	BWC	2013-04-23 16:21:45	2013-04-23 16:23:00
East HARP	Md	2013-04-27 06:12:00	2013-04-27 06:14:30
East HARP	Md	2013-04-27 06:18:00	2013-04-27 06:20:30
East HARP	Md	2013-04-27 09:02:30	2013-04-27 09:03:45
East HARP	BWC	2013-05-09 11:21:45	2013-05-09 11:23:00
East HARP	BWC	2013-05-10 11:55:15	2013-05-10 11:57:45
East HARP	Md	2013-05-10 21:33:45	2013-05-10 21:35:00
East HARP	Md	2013-05-10 21:36:00	2013-05-10 21:41:00
East HARP	Md	2013-05-10 21:42:00	2013-05-10 21:47:00
East HARP	Md	2013-05-10 21:48:00	2013-05-10 21:53:00
East HARP	Md	2013-05-10 21:55:15	2013-05-10 21:56:30
East HARP	Md	2013-05-11 04:02:30	2013-05-11 04:05:00
East HARP	Md	2013-05-11 04:07:15	2013-05-11 04:11:00
East HARP	Md	2013-05-12 23:50:30	2013-05-12 23:51:45
East HARP	BWC	2013-07-23 09:09:45	2013-07-23 09:11:00
East HARP	Md	2013-09-03 04:00:30	2013-09-03 04:01:45
East HARP	Md	2013-09-03 06:12:15	2013-09-03 06:16:00
East HARP	Md	2013-09-03 06:18:00	2013-09-03 06:19:15
East HARP	Md	2013-09-03 06:26:15	2013-09-03 06:30:00
East HARP	Md	2013-09-03 06:32:00	2013-09-03 06:37:00
East HARP	Md	2013-09-03 06:39:00	2013-09-03 06:44:00
East HARP	Md	2013-09-03 08:06:45	2013-09-03 08:08:00
East HARP	Md	2013-09-03 08:10:00	2013-09-03 08:11:15
East HARP	Md	2013-09-03 08:13:45	2013-09-03 08:15:00
East HARP	Md	2013-09-03 08:17:00	2013-09-03 08:18:15
East HARP	Md	2013-09-03 08:20:45	2013-09-03 08:22:00
East HARP	Md	2013-09-03 08:24:00	2013-09-03 08:25:15
East HARP	Md	2013-09-03 08:26:30	2013-09-03 08:29:00
East HARP	Md	2013-09-04 02:52:30	2013-09-04 02:53:45
East HARP	Md	2013-09-04 06:21:15	2013-09-04 06:25:00
East HARP	Md	2013-09-04 06:27:00	2013-09-04 06:32:00
East HARP	Md	2013-09-04 06:35:15	2013-09-04 06:39:00
East HARP	Md	2013-09-04 06:41:00	2013-09-04 06:42:15
East HARP	Md	2013-09-05 02:20:45	2013-09-05 02:22:00
East HARP	Md	2013-09-05 02:25:15	2013-09-05 02:27:45
East HARP	Md	2013-09-06 07:48:00	2013-09-06 07:50:30
East HARP	Md	2013-09-06 07:51:45	2013-09-06 07:53:00
East HARP	Md	2013-09-06 07:55:00	2013-09-06 07:56:15
East HARP	Md	2013-09-06 07:57:30	2013-09-06 08:00:00
East HARP	Md	2013-09-07 06:12:00	2013-09-07 06:13:15
East HARP	Md	2013-09-07 08:28:45	2013-09-07 08:30:00
East HARP	Md	2013-09-07 08:32:00	2013-09-07 08:33:15
East HARP	Md	2013-09-07 08:42:45	2013-09-07 08:44:00
East HARP	Md	2013-09-07 08:46:00	2013-09-07 08:47:15
East HARP	Md	2013-09-12 14:40:15	2013-09-12 14:42:45
East HARP	Md	2013-09-12 14:49:45	2013-09-12 14:51:00
East HARP	Md	2013-09-14 04:14:15	2013-09-14 04:18:00
East HARP	Md	2013-09-14 04:20:00	2013-09-14 04:25:00
East HARP	Md	2013-09-14 04:27:00	2013-09-14 04:32:00
East HARP	Md	2013-09-14 04:34:00	2013-09-14 04:36:30
East HARP	Md	2013-09-14 06:22:45	2013-09-14 06:24:00
East HARP	Md	2013-09-14 08:19:15	2013-09-14 08:20:30
East HARP	Md	2013-09-17 04:12:00	2013-09-17 04:13:15
East HARP	Md	2013-09-17 04:14:30	2013-09-17 04:17:00
East HARP	Md	2013-09-17 04:19:00	2013-09-17 04:24:00
East HARP	Md	2013-09-17 04:27:15	2013-09-17 04:31:00
East HARP	Md	2013-09-17 04:33:00	2013-09-17 04:38:00
East HARP	Md	2013-09-17 06:46:00	2013-09-17 06:51:00
East HARP	Md	2013-09-17 06:53:00	2013-09-17 06:58:00
East HARP	Md	2013-09-17 07:00:00	2013-09-17 07:05:00
East HARP	Md	2013-09-17 07:07:00	2013-09-17 07:12:00
East HARP	Md	2013-09-17 09:15:30	2013-09-17 09:18:00
East HARP	Md	2013-09-17 09:20:00	2013-09-17 09:25:00
East HARP	Md	2013-09-17 09:27:00	2013-09-17 09:30:45
East HARP	Md	2013-09-17 09:34:00	2013-09-17 09:39:00
East HARP	Md	2013-09-17 09:41:00	2013-09-17 09:43:30
East HARP	Md	2013-09-17 22:03:00	2013-09-17 22:08:00
East HARP	Md	2013-09-17 22:10:00	2013-09-17 22:15:00
East HARP	Md	2013-09-17 22:17:00	2013-09-17 22:22:00
East HARP	Md	2013-09-17 22:24:00	2013-09-17 22:26:30
East HARP	Md	2013-09-18 03:54:15	2013-09-18 03:58:00
East HARP	Md	2013-09-18 04:00:00	2013-09-18 04:05:00
East HARP	Md	2013-09-18 04:07:00	2013-09-18 04:12:00
East HARP	Md	2013-09-18 04:14:00	2013-09-18 04:16:30
East HARP	Md	2013-09-18 05:52:00	2013-09-18 05:54:30
East HARP	Md	2013-09-18 07:46:30	2013-09-18 07:49:00
East HARP	Md	2013-09-18 07:51:00	2013-09-18 07:56:00
East HARP	Md	2013-09-18 07:58:00	2013-09-18 08:03:00
East HARP	Md	2013-09-18 08:07:30	2013-09-18 08:08:45
East HARP	Md	2013-09-18 11:16:30	2013-09-18 11:17:45
East HARP	Md	2013-09-18 16:31:30	2013-09-18 16:34:00
East HARP	Md	2013-09-18 16:37:15	2013-09-18 16:38:30
East HARP	Md	2013-09-18 16:44:15	2013-09-18 16:46:45
East HARP	Md	2013-09-18 16:50:00	2013-09-18 16:55:00
East HARP	Md	2013-09-19 05:34:15	2013-09-19 05:35:30
East HARP	Md	2013-09-19 05:40:00	2013-09-19 05:45:00
East HARP	Md	2013-09-19 05:47:00	2013-09-19 05:52:00
East HARP	Md	2013-09-19 05:54:00	2013-09-19 05:55:15
East HARP	Md	2013-09-19 07:04:00	2013-09-19 07:06:30
East HARP	Md	2013-09-19 07:07:45	2013-09-19 07:09:00
East HARP	Md	2013-09-19 07:12:15	2013-09-19 07:16:00
East HARP	Md	2013-09-19 07:19:15	2013-09-19 07:23:00
East HARP	Md	2013-09-22 23:47:45	2013-09-22 23:49:00
East HARP	Md	2013-09-22 23:51:00	2013-09-22 23:56:00
East HARP	Md	2013-09-22 23:58:00	2013-09-23 00:03:00
East HARP	Md	2013-09-23 00:05:00	2013-09-23 00:10:00
East HARP	Md	2013-09-23 00:12:00	2013-09-23 00:17:00
East HARP	Md	2013-09-23 23:46:00	2013-09-23 23:47:15
East HARP	Md	2013-09-28 14:36:00	2013-09-28 14:38:30
East HARP	Md	2013-09-28 16:52:45	2013-09-28 16:54:00
East HARP	Md	2013-09-28 17:03:00	2013-09-28 17:08:00
East HARP	Md	2013-09-28 17:10:00	2013-09-28 17:12:30
East HARP	Md	2013-09-30 03:09:30	2013-09-30 03:12:00
East HARP	Md	2013-09-30 03:14:00	2013-09-30 03:19:00
East HARP	Md	2013-09-30 03:22:15	2013-09-30 03:24:45
East HARP	Md	2013-09-30 03:28:00	2013-09-30 03:30:30
East HARP	Md	2013-09-30 07:19:00	2013-09-30 07:20:15
East HARP	Md	2013-09-30 07:21:30	2013-09-30 07:22:45
East HARP	Md	2013-09-30 07:26:00	2013-09-30 07:31:00
East HARP	Md	2013-09-30 07:33:00	2013-09-30 07:34:15
East HARP	Md	2013-10-01 04:12:00	2013-10-01 04:13:15
East HARP	Md	2013-10-01 04:20:15	2013-10-01 04:21:30
East HARP	Md	2013-10-01 04:22:45	2013-10-01 04:24:00
East HARP	Md	2013-10-01 04:26:00	2013-10-01 04:27:15
East HARP	Md	2013-10-01 04:29:45	2013-10-01 04:31:00
East HARP	Md	2013-10-02 03:32:00	2013-10-02 03:37:00
East HARP	Md	2013-10-02 03:39:00	2013-10-02 03:44:00
East HARP	Md	2013-10-02 03:48:30	2013-10-02 03:51:00
East HARP	Md	2013-10-02 05:38:00	2013-10-02 05:40:30
East HARP	Md	2013-10-02 05:41:45	2013-10-02 05:43:00
East HARP	Md	2013-10-02 05:45:00	2013-10-02 05:46:15
East HARP	Md	2013-10-02 05:52:00	2013-10-02 05:53:15
East HARP	Md	2013-10-03 01:42:00	2013-10-03 01:47:00
East HARP	Md	2013-10-03 01:49:00	2013-10-03 01:54:00
East HARP	Md	2013-10-03 01:56:00	2013-10-03 01:58:30
East HARP	Md	2013-10-03 02:03:00	2013-10-03 02:06:45
East HARP	Md	2013-10-03 09:41:45	2013-10-03 09:43:00
East HARP	Md	2013-10-03 09:45:00	2013-10-03 09:46:15
East HARP	Md	2013-10-03 09:48:45	2013-10-03 09:50:00
East HARP	Md	2013-10-03 09:52:00	2013-10-03 09:57:00
East HARP	Md	2013-10-03 21:05:15	2013-10-03 21:09:00
East HARP	Md	2013-10-03 21:11:00	2013-10-03 21:16:00
East HARP	Md	2013-10-03 21:18:00	2013-10-03 21:19:15
East HARP	Md	2013-10-03 21:20:30	2013-10-03 21:23:00
East HARP	Md	2013-10-04 01:40:45	2013-10-04 01:42:00
East HARP	Md	2013-10-04 01:44:00	2013-10-04 01:49:00
East HARP	Md	2013-10-04 01:51:00	2013-10-04 01:52:15
East HARP	Md	2013-10-04 01:54:45	2013-10-04 01:56:00
East HARP	Md	2013-10-04 01:58:00	2013-10-04 02:00:30
East HARP	Md	2013-10-04 02:01:45	2013-10-04 02:03:00
East HARP	BWC	2013-10-05 09:21:00	2013-10-05 09:23:30
East HARP	BWC	2013-10-05 11:22:30	2013-10-05 11:23:45
East HARP	Md	2013-10-05 19:38:15	2013-10-05 19:42:00
East HARP	Md	2013-10-05 19:44:00	2013-10-05 19:45:15
East HARP	Md	2013-10-08 23:57:30	2013-10-09
East HARP	Md	2013-10-09 00:02:00	2013-10-09 00:07:00
East HARP	Md	2013-10-09 00:09:00	2013-10-09 00:11:30
East HARP	Md	2013-10-09 01:54:00	2013-10-09 01:59:00
East HARP	Md	2013-10-09 02:01:00	2013-10-09 02:06:00
East HARP	Md	2013-10-09 02:11:45	2013-10-09 02:13:00
East HARP	Md	2013-10-09 03:46:00	2013-10-09 03:47:15
East HARP	Md	2013-10-09 03:48:30	2013-10-09 03:51:00
East HARP	Md	2013-10-09 03:53:00	2013-10-09 03:58:00
East HARP	Md	2013-10-09 04:00:00	2013-10-09 04:03:45
East HARP	Md	2013-10-09 04:07:00	2013-10-09 04:12:00
East HARP	Md	2013-10-10 22:51:30	2013-10-10 22:52:45
East HARP	Md	2013-10-10 22:56:00	2013-10-10 22:58:30
East HARP	Md	2013-10-10 22:59:45	2013-10-10 23:01:00
East HARP	Md	2013-10-10 23:03:00	2013-10-10 23:04:15
East HARP	Md	2013-10-10 23:05:30	2013-10-10 23:08:00
East HARP	Md	2013-10-10 23:11:15	2013-10-10 23:12:30
East HARP	Md	2013-10-11 01:30:00	2013-10-11 01:35:00
East HARP	Md	2013-10-11 01:37:00	2013-10-11 01:42:00
East HARP	Md	2013-10-11 01:44:00	2013-10-11 01:49:00
East HARP	Md	2013-10-11 01:51:00	2013-10-11 01:52:15
East HARP	Md	2013-10-11 04:06:30	2013-10-11 04:09:00
East HARP	Md	2013-10-11 04:20:30	2013-10-11 04:21:45
East HARP	Md	2013-10-14 15:15:00	2013-10-14 15:20:00
East HARP	Md	2013-10-14 15:22:00	2013-10-14 15:24:30
East HARP	Md	2013-10-14 15:29:00	2013-10-14 15:30:15
East HARP	Md	2013-10-14 15:36:00	2013-10-14 15:41:00
East HARP	Md	2013-10-14 17:57:15	2013-10-14 17:59:45
East HARP	Md	2013-10-14 23:18:00	2013-10-14 23:23:00
East HARP	Md	2013-10-14 23:25:00	2013-10-14 23:30:00
East HARP	Md	2013-10-14 23:32:00	2013-10-14 23:37:00
East HARP	Md	2013-10-14 23:39:00	2013-10-14 23:44:00
East HARP	Md	2013-10-14 23:47:15	2013-10-14 23:51:00
East HARP	Md	2013-10-14 23:53:00	2013-10-14 23:58:00
East HARP	Md	2013-10-15	2013-10-15 00:01:15
East HARP	Md	2013-10-15 00:02:30	2013-10-15 00:05:00
East HARP	Md	2013-10-15 00:07:00	2013-10-15 00:09:30
East HARP	Md	2013-10-15 00:10:45	2013-10-15 00:12:00
East HARP	Md	2013-10-15 01:38:00	2013-10-15 01:43:00
East HARP	Md	2013-10-15 01:45:00	2013-10-15 01:50:00
East HARP	Md	2013-10-15 01:52:00	2013-10-15 01:57:00
East HARP	Md	2013-10-15 02:09:45	2013-10-15 02:11:00
East HARP	Md	2013-10-15 02:13:00	2013-10-15 02:18:00
East HARP	Md	2013-10-15 02:20:00	2013-10-15 02:25:00
East HARP	Md	2013-10-15 02:28:15	2013-10-15 02:32:00
East HARP	Md	2013-10-15 04:08:45	2013-10-15 04:10:00
East HARP	Md	2013-10-15 07:22:15	2013-10-15 07:24:45
East HARP	Md	2013-10-15 07:31:45	2013-10-15 07:33:00
East HARP	Md	2013-10-15 09:20:00	2013-10-15 09:21:15
East HARP	Md	2013-10-15 09:37:45	2013-10-15 09:39:00
East HARP	Md	2013-10-15 09:41:00	2013-10-15 09:42:15
East HARP	Md	2013-10-15 12:29:00	2013-10-15 12:31:30
East HARP	Md	2013-10-15 12:32:45	2013-10-15 12:34:00
East HARP	Md	2013-10-15 12:36:00	2013-10-15 12:41:00
East HARP	Md	2013-10-15 12:43:00	2013-10-15 12:45:30
East HARP	Md	2013-10-15 21:00:00	2013-10-15 21:05:00
East HARP	Md	2013-10-15 21:07:00	2013-10-15 21:12:00
East HARP	Md	2013-10-15 21:16:30	2013-10-15 21:17:45
East HARP	Md	2013-10-15 21:24:45	2013-10-15 21:26:00
East HARP	Md	2013-10-16 00:44:00	2013-10-16 00:45:15
East HARP	Md	2013-10-16 00:46:30	2013-10-16 00:49:00
East HARP	Md	2013-10-16 00:51:00	2013-10-16 00:56:00
East HARP	Md	2013-10-16 00:58:00	2013-10-16 01:03:00
East HARP	Md	2013-10-16 01:05:00	2013-10-16 01:08:45
East HARP	Md	2013-10-16 02:37:15	2013-10-16 02:41:00
East HARP	Md	2013-10-16 02:43:00	2013-10-16 02:48:00
East HARP	Md	2013-10-16 02:50:00	2013-10-16 02:55:00
East HARP	Md	2013-10-16 02:57:00	2013-10-16 03:02:00
East HARP	Md	2013-10-16 04:22:15	2013-10-16 04:26:00
East HARP	Md	2013-10-16 04:28:00	2013-10-16 04:31:45
East HARP	Md	2013-10-16 07:03:15	2013-10-16 07:07:00
East HARP	Md	2013-10-16 07:09:00	2013-10-16 07:14:00
East HARP	Md	2013-10-16 08:13:15	2013-10-16 08:17:00
East HARP	Md	2013-10-16 08:19:00	2013-10-16 08:21:30
East HARP	Md	2013-10-16 08:26:00	2013-10-16 08:29:45
East HARP	Md	2013-10-16 12:40:30	2013-10-16 12:43:00
East HARP	Md	2013-10-16 12:45:00	2013-10-16 12:46:15
East HARP	Md	2013-10-16 12:47:30	2013-10-16 12:50:00
East HARP	Md	2013-10-16 12:52:00	2013-10-16 12:53:15
East HARP	Md	2013-11-01 05:38:45	2013-11-01 05:40:00
East HARP	Md	2013-11-01 05:42:00	2013-11-01 05:47:00
East HARP	Md	2013-11-01 05:49:00	2013-11-01 05:54:00
East HARP	Md	2013-11-01 05:56:00	2013-11-01 06:01:00
East HARP	Md	2013-11-01 06:04:15	2013-11-01 06:05:30
East HARP	Md	2013-11-01 07:55:00	2013-11-01 08:00:00
East HARP	Md	2013-11-01 08:02:00	2013-11-01 08:04:30
East HARP	Md	2013-11-02 07:39:45	2013-11-02 07:41:00
East HARP	Md	2013-11-03 05:40:15	2013-11-03 05:42:45
East HARP	Md	2013-11-03 05:53:00	2013-11-03 05:55:30
East HARP	Md	2013-11-04 00:05:00	2013-11-04 00:06:15
East HARP	Md	2013-11-04 01:32:45	2013-11-04 01:34:00
East HARP	Md	2013-11-04 01:36:00	2013-11-04 01:39:45
East HARP	Md	2013-11-04 01:43:00	2013-11-04 01:44:15
East HARP	Md	2013-11-04 01:46:45	2013-11-04 01:48:00
East HARP	Md	2013-11-04 01:51:15	2013-11-04 01:52:30
East HARP	Md	2013-11-08 03:45:30	2013-11-08 03:48:00
East HARP	Md	2013-11-08 03:52:30	2013-11-08 03:53:45
East HARP	Md	2013-11-08 03:57:00	2013-11-08 03:58:15
East HARP	BWC	2013-11-09 15:39:00	2013-11-09 15:41:30
East HARP	BWC	2013-11-29 17:10:30	2013-11-29 17:11:45
East HARP	Md	2013-11-29 23:47:00	2013-11-29 23:52:00
East HARP	Md	2013-11-29 23:54:00	2013-11-29 23:59:00
East HARP	Md	2013-11-30 00:01:00	2013-11-30 00:04:45
East HARP	Md	2013-11-30 00:08:00	2013-11-30 00:10:30
East HARP	Md	2013-11-30 05:30:00	2013-11-30 05:35:00
East HARP	Md	2013-12-01 21:06:45	2013-12-01 21:08:00
East HARP	Md	2013-12-01 21:10:00	2013-12-01 21:15:00
East HARP	Md	2013-12-02 01:18:45	2013-12-02 01:20:00
East HARP	Md	2013-12-02 01:22:00	2013-12-02 01:27:00
East HARP	Md	2013-12-02 01:38:30	2013-12-02 01:39:45
East HARP	Md	2013-12-02 20:47:45	2013-12-02 20:49:00
East HARP	Md	2013-12-02 20:51:00	2013-12-02 20:52:15
East HARP	Md	2013-12-02 20:58:00	2013-12-02 21:00:30
East HARP	Md	2013-12-03 00:10:45	2013-12-03 00:12:00
East HARP	Md	2013-12-03 00:23:30	2013-12-03 00:26:00
East HARP	Md	2013-12-03 00:28:00	2013-12-03 00:30:30
East HARP	Md	2013-12-03 05:39:45	2013-12-03 05:41:00
East HARP	Md	2013-12-03 05:43:00	2013-12-03 05:48:00
East HARP	Md	2013-12-03 05:50:00	2013-12-03 05:55:00
East HARP	Md	2013-12-03 05:57:00	2013-12-03 05:59:30
East HARP	BWC	2013-12-05 11:46:30	2013-12-05 11:49:00
East HARP	BWC	2013-12-05 15:31:45	2013-12-05 15:33:00
East HARP	BWC	2013-12-05 15:43:15	2013-12-05 15:44:30
East HARP	BWC	2013-12-05 15:45:45	2013-12-05 15:47:00
East HARP	BWC	2013-12-05 18:17:15	2013-12-05 18:18:30
East HARP	Md	2013-12-05 21:06:30	2013-12-05 21:07:45
East HARP	Md	2013-12-06 09:47:00	2013-12-06 09:52:00
East HARP	Md	2013-12-06 09:54:00	2013-12-06 09:59:00
East HARP	Md	2013-12-06 10:01:00	2013-12-06 10:06:00
East HARP	Md	2013-12-06 13:03:00	2013-12-06 13:08:00
East HARP	Md	2013-12-06 13:10:00	2013-12-06 13:15:00
East HARP	Md	2013-12-06 13:17:00	2013-12-06 13:22:00
East HARP	Md	2013-12-06 13:24:00	2013-12-06 13:26:30
East HARP	Md	2013-12-06 15:04:30	2013-12-06 15:05:45
East HARP	Md	2013-12-06 15:09:00	2013-12-06 15:14:00
East HARP	Md	2013-12-06 15:16:00	2013-12-06 15:21:00
East HARP	Md	2013-12-06 15:23:00	2013-12-06 15:24:15
East HARP	Md	2013-12-06 15:25:30	2013-12-06 15:26:45
East HARP	Md	2013-12-06 15:30:00	2013-12-06 15:35:00
East HARP	Md	2013-12-06 15:37:00	2013-12-06 15:39:30
East HARP	Md	2013-12-06 20:41:45	2013-12-06 20:43:00
East HARP	Md	2013-12-06 21:15:30	2013-12-06 21:18:00
East HARP	Md	2013-12-06 21:20:00	2013-12-06 21:21:15
East HARP	Md	2013-12-07 01:53:00	2013-12-07 01:58:00
East HARP	Md	2013-12-07 02:15:15	2013-12-07 02:17:45
East HARP	BWC	2013-12-08 11:45:30	2013-12-08 11:46:45
East HARP	BWC	2013-12-08 11:58:15	2013-12-08 11:59:30
East HARP	BWC	2013-12-08 13:07:00	2013-12-08 13:08:15
East HARP	BWC	2013-12-08 13:09:30	2013-12-08 13:12:00
East HARP	Md	2013-12-09 00:08:45	2013-12-09 00:10:00
East HARP	Md	2013-12-09 00:12:00	2013-12-09 00:17:00
East HARP	Md	2013-12-09 00:19:00	2013-12-09 00:24:00
East HARP	Md	2013-12-09 00:29:45	2013-12-09 00:31:00
East HARP	Md	2013-12-09 00:33:00	2013-12-09 00:34:15
East HARP	Md	2013-12-16 20:53:30	2013-12-16 20:56:00
East HARP	Md	2013-12-16 20:58:00	2013-12-16 21:03:00
East HARP	Md	2013-12-16 21:08:45	2013-12-16 21:10:00
East HARP	Md	2013-12-16 21:12:00	2013-12-16 21:13:15
East HARP	Md	2013-12-18 01:12:00	2013-12-18 01:15:45
East HARP	Md	2013-12-18 01:33:00	2013-12-18 01:34:15
East HARP	Md	2013-12-18 20:50:30	2013-12-18 20:53:00
East HARP	Md	2013-12-18 20:58:45	2013-12-18 21:00:00
East HARP	Md	2013-12-19 06:50:00	2013-12-19 06:55:00
East HARP	Md	2013-12-19 06:57:00	2013-12-19 07:02:00
East HARP	Md	2013-12-19 07:04:00	2013-12-19 07:09:00
East HARP	Md	2013-12-19 10:36:30	2013-12-19 10:39:00
East HARP	Md	2013-12-19 10:41:00	2013-12-19 10:44:45
East HARP	Md	2013-12-19 15:38:45	2013-12-19 15:40:00
East HARP	Md	2013-12-19 17:51:45	2013-12-19 17:53:00
East HARP	Md	2013-12-20 01:30:00	2013-12-20 01:32:30
East HARP	Md	2013-12-26 02:20:45	2013-12-26 02:22:00
East HARP	Md	2013-12-26 02:24:00	2013-12-26 02:29:00
East HARP	Md	2013-12-26 02:31:00	2013-12-26 02:36:00
East HARP	Md	2013-12-26 02:39:15	2013-12-26 02:43:00
East HARP	Md	2013-12-26 05:28:30	2013-12-26 05:29:45
East HARP	Md	2013-12-26 05:34:15	2013-12-26 05:38:00
East HARP	Md	2013-12-26 05:40:00	2013-12-26 05:45:00
East HARP	Md	2013-12-28 00:01:00	2013-12-28 00:02:15
East HARP	Md	2013-12-28 00:04:45	2013-12-28 00:06:00
East HARP	Md	2013-12-28 00:08:00	2013-12-28 00:10:30
East HARP	Md	2013-12-28 00:11:45	2013-12-28 00:13:00
East HARP	Md	2013-12-28 00:15:00	2013-12-28 00:16:15
East HARP	Md	2013-12-28 06:56:30	2013-12-28 06:59:00
East HARP	Md	2013-12-28 07:02:15	2013-12-28 07:06:00
East HARP	Md	2013-12-28 07:08:00	2013-12-28 07:10:30
East HARP	Md	2013-12-28 07:11:45	2013-12-28 07:13:00
East HARP	Md	2014-01-01 01:49:30	2014-01-01 01:50:45
East HARP	Md	2014-01-01 01:55:15	2014-01-01 01:56:30
East HARP	Md	2014-01-07 05:39:45	2014-01-07 05:41:00
East HARP	Md	2014-01-07 05:43:00	2014-01-07 05:48:00
East HARP	Md	2014-01-07 05:50:00	2014-01-07 05:55:00
East HARP	Md	2014-01-07 05:57:00	2014-01-07 06:02:00
East HARP	Md	2014-01-07 06:04:00	2014-01-07 06:09:00
East HARP	Md	2014-01-07 06:12:15	2014-01-07 06:14:45
East HARP	BWC	2014-01-08 14:54:45	2014-01-08 14:56:00
East HARP	Md	2014-01-09 23:41:45	2014-01-09 23:43:00
East HARP	Md	2014-01-09 23:45:00	2014-01-09 23:50:00
East HARP	Md	2014-01-09 23:52:00	2014-01-09 23:57:00
East HARP	Md	2014-01-09 23:59:00	2014-01-10 00:04:00
East HARP	Md	2014-01-10 00:06:00	2014-01-10 00:11:00
East HARP	Md	2014-01-10 07:13:00	2014-01-10 07:18:00
East HARP	Md	2014-01-10 07:20:00	2014-01-10 07:25:00
East HARP	Md	2014-01-10 07:27:00	2014-01-10 07:32:00
East HARP	Md	2014-01-10 07:34:00	2014-01-10 07:39:00
East HARP	Md	2014-01-10 17:23:15	2014-01-10 17:24:30
East HARP	Md	2014-01-13 04:24:00	2014-01-13 04:25:15
East HARP	Md	2014-01-13 04:26:30	2014-01-13 04:29:00
East HARP	Md	2014-01-13 04:31:00	2014-01-13 04:36:00
East HARP	Md	2014-01-13 04:38:00	2014-01-13 04:39:15
East HARP	Md	2014-01-13 07:43:45	2014-01-13 07:45:00
East HARP	Md	2014-01-13 07:47:00	2014-01-13 07:52:00
East HARP	Md	2014-01-13 07:54:00	2014-01-13 07:59:00
East HARP	Md	2014-01-13 08:01:00	2014-01-13 08:06:00
East HARP	BWC	2014-01-13 11:27:45	2014-01-13 11:29:00
East HARP	BWC	2014-01-13 11:39:15	2014-01-13 11:40:30
East HARP	Md	2014-01-14 07:35:00	2014-01-14 07:36:15
East HARP	Md	2014-01-14 07:37:30	2014-01-14 07:40:00
East HARP	Md	2014-01-14 07:42:00	2014-01-14 07:47:00
East HARP	Md	2014-01-14 07:49:00	2014-01-14 07:52:45
East HARP	Md	2014-01-14 07:56:00	2014-01-14 07:59:45
East HARP	Md	2014-01-14 17:19:45	2014-01-14 17:21:00
East HARP	Md	2014-01-14 22:34:45	2014-01-14 22:36:00
East HARP	Md	2014-01-14 22:38:00	2014-01-14 22:43:00
East HARP	Md	2014-01-14 22:48:45	2014-01-14 22:50:00
East HARP	Md	2014-01-14 22:53:15	2014-01-14 22:57:00
East HARP	Md	2014-01-15 02:01:00	2014-01-15 02:06:00
East HARP	Md	2014-01-15 02:08:00	2014-01-15 02:13:00
East HARP	Md	2014-01-15 02:15:00	2014-01-15 02:20:00
East HARP	Md	2014-01-15 02:22:00	2014-01-15 02:27:00
East HARP	Md	2014-01-16 02:32:15	2014-01-16 02:36:00
East HARP	Md	2014-01-16 02:38:00	2014-01-16 02:40:30
East HARP	Md	2014-01-16 02:41:45	2014-01-16 02:43:00
East HARP	Md	2014-01-16 02:47:30	2014-01-16 02:50:00
East HARP	BWC	2014-01-16 13:50:00	2014-01-16 13:51:15
East HARP	BWC	2014-01-16 13:58:15	2014-01-16 14:02:00
East HARP	BWC	2014-01-16 14:14:45	2014-01-16 14:16:00
East HARP	Md	2014-01-17 02:00:30	2014-01-17 02:01:45
East HARP	Md	2014-01-17 02:05:00	2014-01-17 02:10:00
East HARP	Md	2014-01-17 02:12:00	2014-01-17 02:17:00
East HARP	Md	2014-01-17 02:19:00	2014-01-17 02:22:45
East HARP	Md	2014-01-17 02:28:30	2014-01-17 02:31:00
East HARP	Md	2014-01-17 06:41:45	2014-01-17 06:43:00
East HARP	Md	2014-01-17 06:48:45	2014-01-17 06:50:00
East HARP	Md	2014-01-17 09:05:00	2014-01-17 09:10:00
East HARP	Md	2014-01-17 09:12:00	2014-01-17 09:17:00
East HARP	Md	2014-01-17 09:19:00	2014-01-17 09:24:00
East HARP	Md	2014-01-17 09:26:00	2014-01-17 09:27:15
East HARP	Md	2014-01-17 19:51:30	2014-01-17 19:54:00
East HARP	Md	2014-01-17 19:56:00	2014-01-17 19:57:15
East HARP	Md	2014-01-17 20:05:30	2014-01-17 20:06:45
East HARP	Md	2014-01-17 20:10:00	2014-01-17 20:15:00
East HARP	Md	2014-01-17 20:20:45	2014-01-17 20:22:00
East HARP	Md	2014-01-18 21:43:00	2014-01-18 21:44:15
East HARP	Md	2014-01-18 21:57:00	2014-01-18 21:59:30
East HARP	Md	2014-01-19 16:47:45	2014-01-19 16:49:00
East HARP	Md	2014-01-19 16:54:45	2014-01-19 16:56:00
East HARP	Md	2014-01-19 17:08:45	2014-01-19 17:10:00
East HARP	Md	2014-01-19 19:26:15	2014-01-19 19:30:00
East HARP	Md	2014-01-19 19:32:00	2014-01-19 19:33:15
East HARP	Md	2014-01-19 19:35:45	2014-01-19 19:37:00
East HARP	Md	2014-01-19 19:39:00	2014-01-19 19:44:00
East HARP	Md	2014-01-19 21:03:00	2014-01-19 21:08:00
East HARP	Md	2014-01-19 21:10:00	2014-01-19 21:15:00
East HARP	Md	2014-01-19 21:17:00	2014-01-19 21:22:00
East HARP	Md	2014-01-19 21:24:00	2014-01-19 21:27:45
East HARP	Md	2014-01-19 23:19:45	2014-01-19 23:21:00
East HARP	Md	2014-01-19 23:23:00	2014-01-19 23:25:30
East HARP	Md	2014-01-19 23:30:00	2014-01-19 23:31:15
East HARP	Md	2014-01-20 09:06:30	2014-01-20 09:07:45
East HARP	Md	2014-01-20 09:11:00	2014-01-20 09:12:15
East HARP	Md	2014-01-20 20:39:30	2014-01-20 20:42:00
East HARP	Md	2014-01-20 20:44:00	2014-01-20 20:49:00
East HARP	Md	2014-01-20 20:51:00	2014-01-20 20:54:45
East HARP	BWC	2014-01-23 18:23:00	2014-01-23 18:24:15
East HARP	Md	2014-01-25 22:56:45	2014-01-25 22:58:00
East HARP	Md	2014-01-25 23:01:15	2014-01-25 23:05:00
East HARP	Md	2014-01-25 23:07:00	2014-01-25 23:08:15
East HARP	Md	2014-02-20 16:03:00	2014-02-20 16:08:00
East HARP	Md	2014-02-20 16:10:00	2014-02-20 16:15:00
East HARP	Md	2014-02-20 16:17:00	2014-02-20 16:22:00
East HARP	Md	2014-02-20 16:24:00	2014-02-20 16:29:00
East HARP	Md	2014-02-20 16:31:00	2014-02-20 16:34:45
East HARP	Md	2014-02-20 22:08:15	2014-02-20 22:12:00
East HARP	Md	2014-02-20 22:14:00	2014-02-20 22:19:00
East HARP	Md	2014-02-20 22:21:00	2014-02-20 22:26:00
East HARP	Md	2014-02-20 22:28:00	2014-02-20 22:33:00
East HARP	Md	2014-02-20 22:35:00	2014-02-20 22:36:15
East HARP	Md	2014-02-20 22:38:45	2014-02-20 22:40:00
East HARP	Md	2014-02-20 22:42:00	2014-02-20 22:44:30
East HARP	Md	2014-02-26 17:26:15	2014-02-26 17:27:30
East HARP	Md	2014-02-26 17:32:00	2014-02-26 17:33:15
East HARP	Md	2014-02-28 00:48:00	2014-02-28 00:49:15
East HARP	Md	2014-02-28 00:50:30	2014-02-28 00:53:00
East HARP	Md	2014-02-28 00:55:00	2014-02-28 00:56:15
East HARP	BWC	2014-03-05 15:26:00	2014-03-05 15:28:30
East HARP	Md	2014-03-08 20:48:15	2014-03-08 20:52:00
East HARP	Md	2014-03-08 20:56:30	2014-03-08 20:59:00
East HARP	Md	2014-03-08 21:11:45	2014-03-08 21:13:00
East HARP	Md	2014-03-09 07:10:00	2014-03-09 07:15:00
East HARP	Md	2014-03-10 00:35:30	2014-03-10 00:36:45
East HARP	Md	2014-03-10 00:50:45	2014-03-10 00:52:00
East HARP	Md	2014-03-11 04:22:45	2014-03-11 04:24:00
East HARP	Md	2014-03-11 04:27:15	2014-03-11 04:31:00
East HARP	Md	2014-03-20 20:57:00	2014-03-20 20:58:15
East HARP	Md	2014-03-21 14:16:45	2014-03-21 14:18:00
East HARP	Md	2014-03-21 14:22:30	2014-03-21 14:23:45
East HARP	BWC	2014-03-22 17:41:45	2014-03-22 17:43:00
East HARP	Md	2014-03-28 20:41:45	2014-03-28 20:43:00
East HARP	Md	2014-04-02 11:38:45	2014-04-02 11:40:00
East HARP	Md	2014-04-02 11:59:45	2014-04-02 12:01:00
East HARP	Md	2014-04-02 12:03:00	2014-04-02 12:04:15
East HARP	Md	2014-04-06 06:52:45	2014-04-06 06:54:00
East HARP	Md	2014-04-06 06:56:00	2014-04-06 06:57:15
East HARP	Md	2014-04-06 06:59:45	2014-04-06 07:01:00
East HARP	BWC	2014-04-06 14:18:15	2014-04-06 14:20:45
East HARP	Md	2014-04-08 01:39:15	2014-04-08 01:40:30
East HARP	Md	2014-04-08 01:41:45	2014-04-08 01:43:00
East HARP	Md	2014-04-08 21:21:00	2014-04-08 21:26:00
East HARP	Md	2014-04-08 21:28:00	2014-04-08 21:31:45
East HARP	Md	2014-04-11 14:56:15	2014-04-11 14:57:30
East HARP	Md	2014-04-11 20:04:15	2014-04-11 20:08:00
East HARP	Md	2014-04-11 20:10:00	2014-04-11 20:11:15
East HARP	Md	2014-04-11 20:19:30	2014-04-11 20:20:45
East HARP	Md	2014-04-13 04:36:00	2014-04-13 04:41:00
East HARP	Md	2014-04-13 04:43:00	2014-04-13 04:48:00
East HARP	Md	2014-04-13 04:50:00	2014-04-13 04:55:00
East HARP	BWC	2014-04-15 10:33:45	2014-04-15 10:35:00
East HARP	Md	2014-04-16 02:32:45	2014-04-16 02:34:00
East HARP	Md	2014-04-16 02:37:15	2014-04-16 02:41:00
East HARP	Md	2014-04-16 02:43:00	2014-04-16 02:48:00
East HARP	Md	2014-04-16 05:13:45	2014-04-16 05:15:00
East HARP	Md	2014-04-16 05:17:00	2014-04-16 05:19:30
East HARP	Md	2014-04-16 05:20:45	2014-04-16 05:22:00
East HARP	Md	2014-04-16 05:24:00	2014-04-16 05:25:15
East HARP	Md	2014-04-16 05:33:30	2014-04-16 05:36:00
East HARP	Md	2014-04-16 19:19:30	2014-04-16 19:22:00
East HARP	Md	2014-04-16 19:25:15	2014-04-16 19:29:00
East HARP	Md	2014-04-16 19:31:00	2014-04-16 19:33:30
East HARP	Md	2014-04-16 19:34:45	2014-04-16 19:36:00
East HARP	Md	2014-04-16 19:38:00	2014-04-16 19:39:15
East HARP	Md	2014-04-16 19:40:30	2014-04-16 19:41:45
East HARP	Md	2014-04-16 19:45:00	2014-04-16 19:47:30
East HARP	Md	2014-04-16 21:52:15	2014-04-16 21:53:30
East HARP	Md	2014-04-17 03:07:15	2014-04-17 03:08:30
East HARP	Md	2014-04-17 03:13:00	2014-04-17 03:18:00
East HARP	Md	2014-04-17 03:20:00	2014-04-17 03:25:00
East HARP	Md	2014-04-17 03:27:00	2014-04-17 03:32:00
East HARP	Md	2014-04-17 03:34:00	2014-04-17 03:35:15
East HARP	BWC	2014-04-17 11:47:45	2014-04-17 11:49:00
East HARP	Md	2014-04-18 00:20:00	2014-04-18 00:25:00
East HARP	Md	2014-04-18 00:29:30	2014-04-18 00:32:00
East HARP	Md	2014-04-24 22:38:45	2014-04-24 22:40:00
East HARP	Md	2014-04-24 22:43:15	2014-04-24 22:45:45
East HARP	Md	2014-04-24 22:49:00	2014-04-24 22:51:30
East HARP	Md	2014-04-24 22:52:45	2014-04-24 22:54:00
East HARP	Md	2014-04-24 22:56:00	2014-04-24 22:57:15
East HARP	Md	2014-04-27 08:37:45	2014-04-27 08:39:00
East HARP	Md	2014-04-27 08:41:00	2014-04-27 08:46:00
East HARP	Md	2014-04-27 08:48:00	2014-04-27 08:53:00
East HARP	Md	2014-04-27 08:55:00	2014-04-27 09:00:00
East HARP	Md	2014-04-28 17:08:15	2014-04-28 17:09:30
East HARP	Md	2014-04-29 06:53:00	2014-04-29 06:58:00
East HARP	Md	2014-04-29 07:00:00	2014-04-29 07:01:15
East HARP	Md	2014-04-29 08:53:15	2014-04-29 08:54:30
East HARP	Md	2014-04-29 08:55:45	2014-04-29 08:57:00
East HARP	Md	2014-04-29 09:01:30	2014-04-29 09:02:45
East HARP	Md	2014-04-29 09:07:15	2014-04-29 09:11:00
East HARP	Md	2014-04-29 09:13:00	2014-04-29 09:18:00
East HARP	Md	2014-04-29 18:33:00	2014-04-29 18:34:15
East HARP	Md	2014-04-30 04:42:00	2014-04-30 04:43:15
East HARP	Md	2014-04-30 04:51:30	2014-04-30 04:54:00
East HARP	Md	2014-04-30 04:56:00	2014-04-30 04:57:15
East HARP	Md	2014-04-30 07:18:30	2014-04-30 07:21:00
East HARP	Md	2014-04-30 07:23:00	2014-04-30 07:24:15
East HARP	Md	2014-04-30 07:33:45	2014-04-30 07:35:00
East HARP	Md	2014-04-30 07:37:00	2014-04-30 07:38:15
East HARP	Md	2014-04-30 20:51:45	2014-04-30 20:53:00
East HARP	Md	2014-04-30 20:55:00	2014-04-30 21:00:00
East HARP	Md	2014-04-30 21:02:00	2014-04-30 21:04:30
East HARP	Md	2014-04-30 21:09:00	2014-04-30 21:10:15
East HARP	Md	2014-05-01 00:11:00	2014-05-01 00:13:30
East HARP	Md	2014-05-01 07:04:00	2014-05-01 07:09:00
East HARP	Md	2014-05-01 07:11:00	2014-05-01 07:13:30
East HARP	Md	2014-05-01 07:18:00	2014-05-01 07:21:45
East HARP	Md	2014-05-01 09:45:00	2014-05-01 09:50:00
East HARP	Md	2014-05-01 09:52:00	2014-05-01 09:57:00
East HARP	Md	2014-05-01 10:02:45	2014-05-01 10:04:00
East HARP	Md	2014-05-01 10:09:45	2014-05-01 10:11:00
East HARP	Md	2014-05-04 00:32:15	2014-05-04 00:33:30
East HARP	Md	2014-05-04 00:34:45	2014-05-04 00:36:00
East HARP	Md	2014-05-04 00:39:15	2014-05-04 00:40:30
East HARP	Md	2014-05-04 00:45:00	2014-05-04 00:46:15
East HARP	Md	2014-05-04 05:21:45	2014-05-04 05:23:00
East HARP	Md	2014-05-04 05:26:15	2014-05-04 05:30:00
East HARP	Md	2014-05-04 11:11:45	2014-05-04 11:13:00
East HARP	Md	2014-05-04 11:16:15	2014-05-04 11:17:30
East HARP	Md	2014-05-04 11:18:45	2014-05-04 11:20:00
East HARP	Md	2014-05-04 11:23:15	2014-05-04 11:25:45
East HARP	Md	2014-05-04 11:31:30	2014-05-04 11:32:45
East HARP	Md	2014-05-05 11:41:45	2014-05-05 11:43:00
East HARP	Md	2014-05-05 11:45:00	2014-05-05 11:50:00
East HARP	Md	2014-05-05 11:52:00	2014-05-05 11:57:00
East HARP	Md	2014-05-05 11:59:00	2014-05-05 12:02:45
East HARP	Md	2014-05-05 15:03:30	2014-05-05 15:06:00
East HARP	Md	2014-05-05 15:09:15	2014-05-05 15:13:00
East HARP	Md	2014-05-05 15:16:15	2014-05-05 15:20:00
East HARP	Md	2014-05-05 20:25:30	2014-05-05 20:28:00
East HARP	Md	2014-05-05 20:30:00	2014-05-05 20:35:00
East HARP	Md	2014-05-05 20:44:00	2014-05-05 20:47:45
East HARP	Md	2014-05-06 05:29:00	2014-05-06 05:34:00
East HARP	Md	2014-05-06 05:36:00	2014-05-06 05:37:15
East HARP	Md	2014-05-06 05:39:45	2014-05-06 05:41:00
East HARP	Md	2014-05-06 05:43:00	2014-05-06 05:48:00
East HARP	Md	2014-05-06 05:52:30	2014-05-06 05:53:45
East HARP	Md	2014-05-07 00:05:45	2014-05-07 00:07:00
East HARP	Md	2014-05-07 00:10:15	2014-05-07 00:11:30
East HARP	Md	2014-05-07 00:12:45	2014-05-07 00:14:00
East HARP	Md	2014-05-07 02:23:15	2014-05-07 02:25:45
East HARP	Md	2014-05-07 02:30:15	2014-05-07 02:32:45
East HARP	Md	2014-05-07 02:36:00	2014-05-07 02:37:15
East HARP	Md	2014-05-07 02:38:30	2014-05-07 02:39:45
East HARP	Md	2014-05-07 04:51:30	2014-05-07 04:52:45
East HARP	Md	2014-05-07 04:56:00	2014-05-07 04:57:15
East HARP	Md	2014-05-07 05:04:15	2014-05-07 05:05:30
East HARP	Md	2014-05-07 10:13:30	2014-05-07 10:14:45
East HARP	Md	2014-05-07 10:28:45	2014-05-07 10:30:00
East HARP	Md	2014-05-07 10:32:00	2014-05-07 10:37:00
East HARP	Md	2014-05-07 10:39:00	2014-05-07 10:41:30
East HARP	Md	2014-05-07 21:19:45	2014-05-07 21:21:00
East HARP	Md	2014-05-08 00:25:00	2014-05-08 00:26:15
East HARP	Md	2014-05-08 00:32:00	2014-05-08 00:33:15
East HARP	Md	2014-05-08 04:47:45	2014-05-08 04:49:00
East HARP	Md	2014-05-08 04:51:00	2014-05-08 04:53:30
East HARP	BWC	2014-05-09 16:21:30	2014-05-09 16:22:45
East HARP	Md	2014-05-13 21:38:45	2014-05-13 21:40:00
East HARP	Md	2014-05-13 21:43:15	2014-05-13 21:45:45
East HARP	Md	2014-05-13 21:52:45	2014-05-13 21:54:00
East HARP	Md	2014-05-16 22:12:45	2014-05-16 22:14:00
East HARP	Md	2014-05-16 22:16:00	2014-05-16 22:21:00
East HARP	Md	2014-05-16 22:23:00	2014-05-16 22:28:00
East HARP	Md	2014-05-16 22:31:15	2014-05-16 22:32:30
East HARP	Md	2014-05-17 22:40:15	2014-05-17 22:42:45
East HARP	Md	2014-05-17 22:47:15	2014-05-17 22:51:00
East HARP	Md	2014-05-17 22:53:00	2014-05-17 22:55:30
East HARP	Md	2014-05-17 22:56:45	2014-05-17 22:58:00
East HARP	Md	2014-05-17 23:00:00	2014-05-17 23:02:30
East HARP	Md	2014-05-19 09:55:30	2014-05-19 09:56:45
East HARP	Md	2014-05-21 23:44:15	2014-05-21 23:45:30
East HARP	Md	2014-05-21 23:59:30	2014-05-22 00:02:00
East HARP	Md	2014-05-22 00:04:00	2014-05-22 00:06:30
East HARP	Md	2014-05-23 14:57:30	2014-05-23 15:00:00
East HARP	Md	2014-05-23 15:17:15	2014-05-23 15:18:30
East HARP	Md	2014-05-24 19:52:15	2014-05-24 19:53:30
East HARP	Md	2014-05-27 09:37:45	2014-05-27 09:39:00
East HARP	Md	2014-05-27 19:29:00	2014-05-27 19:30:15
East HARP	Md	2014-05-27 19:37:15	2014-05-27 19:41:00
East HARP	Md	2014-05-27 19:44:15	2014-05-27 19:48:00
East HARP	Md	2014-05-27 19:52:30	2014-05-27 19:53:45
East HARP	Md	2014-05-29 10:08:30	2014-05-29 10:09:45
East HARP	Md	2014-06-02 01:44:15	2014-06-02 01:45:30
East HARP	Md	2014-06-02 07:21:30	2014-06-02 07:24:00
East HARP	Md	2014-06-03 16:51:45	2014-06-03 16:53:00
East HARP	Md	2014-06-03 16:55:00	2014-06-03 16:56:15
East HARP	Md	2014-06-03 17:05:45	2014-06-03 17:07:00
East HARP	Md	2014-06-03 17:18:30	2014-06-03 17:19:45
East HARP	Md	2014-06-08 06:21:00	2014-06-08 06:22:15
East HARP	Md	2014-06-12 22:08:15	2014-06-12 22:12:00
East HARP	Md	2014-06-12 22:14:00	2014-06-12 22:19:00
East HARP	Md	2014-06-12 22:21:00	2014-06-12 22:26:00
East HARP	Md	2014-06-12 22:28:00	2014-06-12 22:31:45
East HARP	Md	2014-06-27 10:33:30	2014-06-27 10:34:45
East HARP	Md	2014-07-02 22:49:00	2014-07-02 22:54:00
East HARP	Md	2014-07-02 22:56:00	2014-07-02 23:01:00
East HARP	Md	2014-07-02 23:03:00	2014-07-02 23:08:00
East HARP	Md	2014-07-02 23:10:00	2014-07-02 23:15:00
East HARP	Md	2014-07-04 09:51:30	2014-07-04 09:54:00
East HARP	Md	2014-07-04 09:57:15	2014-07-04 09:59:45
East HARP	Md	2014-07-04 10:03:00	2014-07-04 10:04:15
East HARP	Md	2014-07-04 10:06:45	2014-07-04 10:08:00
East HARP	Md	2014-07-04 10:18:15	2014-07-04 10:20:45
East HARP	Md	2014-07-07 02:13:00	2014-07-07 02:18:00
East HARP	Md	2014-07-07 02:20:00	2014-07-07 02:23:45
East HARP	Md	2014-07-07 02:27:00	2014-07-07 02:28:15
East HARP	Md	2014-07-23 00:25:00	2014-07-23 00:27:30
East HARP	Md	2014-07-23 00:40:15	2014-07-23 00:42:45
East HARP	Md	2014-07-26 00:10:00	2014-07-26 00:11:15
East HARP	Md	2014-07-26 00:12:30	2014-07-26 00:15:00
East HARP	Md	2014-07-26 00:19:30	2014-07-26 00:20:45
East HARP	Md	2014-07-26 00:24:00	2014-07-26 00:25:15
East HARP	Md	2014-07-29 00:38:15	2014-07-29 00:42:00
East HARP	Md	2014-07-29 00:44:00	2014-07-29 00:45:15
East HARP	Md	2014-07-29 00:46:30	2014-07-29 00:47:45
East HARP	Md	2014-07-29 00:53:30	2014-07-29 00:56:00
East HARP	Md	2014-07-29 00:58:00	2014-07-29 00:59:15
East HARP	BWC	2014-08-01 11:48:00	2014-08-01 11:49:15
East HARP	Md	2014-08-02 00:25:15	2014-08-02 00:26:30
East HARP	Md	2014-08-02 00:27:45	2014-08-02 00:29:00
East HARP	Md	2014-08-02 00:31:00	2014-08-02 00:36:00
East HARP	Md	2014-08-02 00:38:00	2014-08-02 00:43:00
East HARP	Md	2014-08-02 00:45:00	2014-08-02 00:48:45
East HARP	Md	2014-08-04 23:14:15	2014-08-04 23:15:30
East HARP	Md	2014-08-07 00:20:00	2014-08-07 00:25:00
East HARP	Md	2014-08-07 00:27:00	2014-08-07 00:32:00
East HARP	Md	2014-08-07 00:34:00	2014-08-07 00:39:00
East HARP	Md	2014-08-07 00:41:00	2014-08-07 00:43:30
East HARP	Md	2014-08-07 03:09:15	2014-08-07 03:11:45
East HARP	Md	2014-08-07 03:15:00	2014-08-07 03:20:00
East HARP	Md	2014-08-07 03:22:00	2014-08-07 03:27:00
East HARP	Md	2014-08-07 03:29:00	2014-08-07 03:30:15
East HARP	Md	2014-08-13 08:31:45	2014-08-13 08:33:00
East HARP	Md	2014-08-13 08:35:00	2014-08-13 08:40:00
East HARP	Md	2014-08-13 08:42:00	2014-08-13 08:43:15
East HARP	Md	2014-08-13 08:44:30	2014-08-13 08:47:00
East HARP	Md	2014-08-13 08:49:00	2014-08-13 08:50:15
East HARP	Md	2014-08-13 08:51:30	2014-08-13 08:52:45
East HARP	Md	2014-08-13 11:03:15	2014-08-13 11:04:30
East HARP	Md	2014-08-13 11:05:45	2014-08-13 11:07:00
East HARP	Md	2014-08-13 11:12:45	2014-08-13 11:14:00
East HARP	Md	2014-08-13 20:39:45	2014-08-13 20:41:00
East HARP	Md	2014-08-13 20:43:00	2014-08-13 20:48:00
East HARP	Md	2014-08-13 20:52:30	2014-08-13 20:53:45
East HARP	Md	2014-08-13 20:57:00	2014-08-13 20:58:15
East HARP	Md	2014-08-13 21:00:45	2014-08-13 21:02:00
East HARP	Md	2014-08-15 00:16:15	2014-08-15 00:20:00
East HARP	Md	2014-08-15 00:25:45	2014-08-15 00:27:00
East HARP	Md	2014-08-15 08:04:00	2014-08-15 08:09:00
East HARP	Md	2014-08-15 08:18:00	2014-08-15 08:19:15
East HARP	Md	2014-08-15 10:34:45	2014-08-15 10:36:00
East HARP	Md	2014-08-15 10:38:00	2014-08-15 10:43:00
East HARP	Md	2014-08-15 10:45:00	2014-08-15 10:50:00
East HARP	Md	2014-08-15 10:52:00	2014-08-15 10:57:00
East HARP	Md	2014-08-19 02:44:15	2014-08-19 02:48:00
East HARP	Md	2014-08-19 02:50:00	2014-08-19 02:51:15
East HARP	Md	2014-08-19 02:52:30	2014-08-19 02:55:00
East HARP	Md	2014-08-19 02:57:00	2014-08-19 02:59:30
East HARP	Md	2014-08-19 03:00:45	2014-08-19 03:02:00
East HARP	Md	2014-08-19 03:05:15	2014-08-19 03:06:30
East HARP	Md	2014-08-28 20:10:00	2014-08-28 20:15:00
East HARP	Md	2014-08-28 20:17:00	2014-08-28 20:22:00
East HARP	Md	2014-08-28 20:24:00	2014-08-28 20:29:00
East HARP	Md	2014-08-28 20:31:00	2014-08-28 20:33:30
East HARP	Md	2014-08-28 22:39:30	2014-08-28 22:40:45
East HARP	Md	2014-08-28 22:44:00	2014-08-28 22:49:00
East HARP	Md	2014-08-28 22:51:00	2014-08-28 22:56:00
East HARP	Md	2014-08-28 22:58:00	2014-08-28 23:00:30
East HARP	Md	2014-08-28 23:01:45	2014-08-28 23:03:00
East HARP	Md	2014-08-28 23:07:30	2014-08-28 23:08:45
East HARP	Md	2014-08-29 23:00:00	2014-08-29 23:02:30
East HARP	Md	2014-08-29 23:03:45	2014-08-29 23:05:00
East HARP	Md	2014-08-29 23:07:00	2014-08-29 23:09:30
East HARP	Md	2014-08-29 23:10:45	2014-08-29 23:12:00
East HARP	Md	2014-08-29 23:14:00	2014-08-29 23:19:00
East HARP	Md	2014-08-29 23:21:00	2014-08-29 23:26:00
East HARP	Md	2014-08-29 23:28:00	2014-08-29 23:31:45
East HARP	Md	2014-08-30 01:43:30	2014-08-30 01:44:45
East HARP	Md	2014-08-30 01:49:15	2014-08-30 01:53:00
East HARP	Md	2014-08-31 04:10:00	2014-08-31 04:11:15
East HARP	Md	2014-08-31 04:12:30	2014-08-31 04:15:00
East HARP	Md	2014-08-31 04:18:15	2014-08-31 04:22:00
East HARP	Md	2014-08-31 04:24:00	2014-08-31 04:29:00
East HARP	Md	2014-08-31 23:56:45	2014-08-31 23:58:00
East HARP	Md	2014-09-01	2014-09-01 00:01:15
East HARP	Md	2014-09-01 03:04:30	2014-09-01 03:07:00
East HARP	Md	2014-09-01 03:09:00	2014-09-01 03:14:00
East HARP	Md	2014-09-01 03:16:00	2014-09-01 03:17:15
East HARP	Md	2014-09-01 03:23:00	2014-09-01 03:28:00
East HARP	Md	2014-09-01 03:30:00	2014-09-01 03:32:30
East HARP	Md	2014-09-01 07:38:45	2014-09-01 07:40:00
East HARP	Md	2014-09-01 07:42:00	2014-09-01 07:47:00
East HARP	Md	2014-09-01 07:49:00	2014-09-01 07:51:30
East HARP	Md	2014-09-01 07:56:00	2014-09-01 08:01:00
East HARP	Md	2014-09-01 16:20:00	2014-09-01 16:25:00
East HARP	Md	2014-09-01 16:27:00	2014-09-01 16:32:00
East HARP	Md	2014-09-01 16:34:00	2014-09-01 16:39:00
East HARP	Md	2014-09-04 00:13:00	2014-09-04 00:14:15
East HARP	Md	2014-09-04 00:16:45	2014-09-04 00:18:00
East HARP	Md	2014-09-04 00:20:00	2014-09-04 00:23:45
East HARP	Md	2014-09-04 00:27:00	2014-09-04 00:28:15
East HARP	Md	2014-09-09 00:16:00	2014-09-09 00:18:30
East HARP	Md	2014-09-10 11:47:45	2014-09-10 11:49:00
East HARP	Md	2014-09-10 11:51:00	2014-09-10 11:52:15
East HARP	Md	2014-09-10 11:58:00	2014-09-10 12:01:45
East HARP	Md	2014-09-18 20:39:15	2014-09-18 20:41:45
East HARP	Md	2014-09-18 20:45:00	2014-09-18 20:47:30
East HARP	Md	2014-09-22 20:21:45	2014-09-22 20:23:00
East HARP	Md	2014-09-22 20:26:15	2014-09-22 20:28:45
East HARP	Md	2014-09-30 04:29:15	2014-09-30 04:33:00
East HARP	Md	2014-09-30 04:35:00	2014-09-30 04:40:00
East HARP	Md	2014-09-30 04:42:00	2014-09-30 04:47:00
East HARP	Md	2014-09-30 04:49:00	2014-09-30 04:51:30
East HARP	Md	2014-09-30 23:16:15	2014-09-30 23:18:45
East HARP	Md	2014-10-01 03:41:00	2014-10-01 03:46:00
East HARP	Md	2014-10-01 03:48:00	2014-10-01 03:53:00
East HARP	Md	2014-10-01 03:55:00	2014-10-01 04:00:00
East HARP	Md	2014-10-01 04:02:00	2014-10-01 04:07:00
East HARP	Md	2014-10-03 05:18:30	2014-10-03 05:21:00
East HARP	Md	2014-10-03 05:23:00	2014-10-03 05:26:45
East HARP	Md	2014-10-03 05:30:00	2014-10-03 05:31:15
East HARP	Md	2014-10-04 01:57:30	2014-10-04 02:00:00
East HARP	Md	2014-10-04 02:02:00	2014-10-04 02:03:15
East HARP	Md	2014-10-04 02:05:45	2014-10-04 02:07:00
East HARP	Md	2014-10-04 02:10:15	2014-10-04 02:11:30
East HARP	Md	2014-10-04 04:08:00	2014-10-04 04:10:30
East HARP	Md	2014-10-04 04:11:45	2014-10-04 04:13:00
East HARP	Md	2014-10-04 04:15:00	2014-10-04 04:17:30
East HARP	Md	2014-10-04 04:23:15	2014-10-04 04:24:30
East HARP	Md	2014-10-04 04:25:45	2014-10-04 04:27:00
East HARP	Md	2014-10-04 04:29:00	2014-10-04 04:34:00
East HARP	Md	2014-10-04 04:36:00	2014-10-04 04:38:30
East HARP	Md	2014-10-04 04:39:45	2014-10-04 04:41:00
East HARP	Md	2014-10-04 04:43:00	2014-10-04 04:45:30
East HARP	Md	2014-10-04 11:15:00	2014-10-04 11:16:15
East HARP	Md	2014-10-04 11:17:30	2014-10-04 11:20:00
East HARP	Md	2014-10-04 11:24:30	2014-10-04 11:27:00
East HARP	Md	2014-10-04 11:29:00	2014-10-04 11:30:15
East HARP	Md	2014-10-04 14:46:15	2014-10-04 14:47:30
East HARP	Md	2014-10-05 06:58:00	2014-10-05 07:03:00
East HARP	Md	2014-10-05 07:05:00	2014-10-05 07:10:00
East HARP	Md	2014-10-05 07:12:00	2014-10-05 07:13:15
East HARP	Md	2014-10-05 21:56:30	2014-10-05 21:59:00
East HARP	Md	2014-10-05 22:01:00	2014-10-05 22:06:00
East HARP	Md	2014-10-05 22:08:00	2014-10-05 22:09:15
East HARP	Md	2014-10-13 03:25:30	2014-10-13 03:28:00
East HARP	Md	2014-10-13 03:30:00	2014-10-13 03:35:00
East HARP	Md	2014-10-13 03:37:00	2014-10-13 03:42:00
East HARP	Md	2014-10-13 03:44:00	2014-10-13 03:49:00
East HARP	Md	2014-10-13 03:51:00	2014-10-13 03:56:00
East HARP	Md	2014-10-13 10:17:15	2014-10-13 10:21:00
East HARP	Md	2014-10-13 10:23:00	2014-10-13 10:28:00
East HARP	Md	2014-10-13 10:30:00	2014-10-13 10:35:00
East HARP	Md	2014-10-13 10:37:00	2014-10-13 10:42:00
East HARP	Md	2014-10-13 10:44:00	2014-10-13 10:45:15
East HARP	Md	2014-10-13 13:00:45	2014-10-13 13:02:00
East HARP	Md	2014-10-15 07:25:00	2014-10-15 07:30:00
East HARP	Md	2014-10-15 07:32:00	2014-10-15 07:37:00
East HARP	Md	2014-10-15 07:39:00	2014-10-15 07:44:00
East HARP	Md	2014-10-15 07:46:00	2014-10-15 07:48:30
East HARP	Md	2014-10-16 06:04:15	2014-10-16 06:06:45
East HARP	Md	2014-10-16 06:10:00	2014-10-16 06:15:00
East HARP	Md	2014-10-16 06:17:00	2014-10-16 06:18:15
East HARP	Md	2014-10-16 06:20:45	2014-10-16 06:22:00
East HARP	Md	2014-10-16 06:25:15	2014-10-16 06:26:30
East HARP	Md	2014-10-16 06:27:45	2014-10-16 06:29:00
East HARP	Md	2014-10-16 06:31:00	2014-10-16 06:32:15
East HARP	Md	2014-10-21 04:14:00	2014-10-21 04:17:45
East HARP	Md	2014-10-21 04:23:30	2014-10-21 04:26:00
East HARP	Md	2014-10-21 04:28:00	2014-10-21 04:29:15
East HARP	Md	2014-10-21 04:31:45	2014-10-21 04:33:00
East HARP	Md	2014-10-21 04:35:00	2014-10-21 04:37:30
East HARP	Md	2014-10-21 06:14:15	2014-10-21 06:18:00
East HARP	Md	2014-10-21 06:20:00	2014-10-21 06:25:00
East HARP	Md	2014-10-21 06:27:00	2014-10-21 06:32:00
East HARP	Md	2014-10-24 07:38:30	2014-10-24 07:41:00
East HARP	Md	2014-10-24 07:44:15	2014-10-24 07:48:00
East HARP	Md	2014-10-24 07:50:00	2014-10-24 07:52:30
East HARP	Md	2014-10-25 05:12:15	2014-10-25 05:13:30
East HARP	Md	2014-10-25 05:33:15	2014-10-25 05:34:30
East HARP	Md	2014-10-25 06:50:15	2014-10-25 06:52:45
East HARP	Md	2014-10-25 06:56:00	2014-10-25 07:01:00
East HARP	Md	2014-10-25 07:03:00	2014-10-25 07:08:00
East HARP	Md	2014-10-25 07:10:00	2014-10-25 07:12:30
East HARP	Md	2014-10-25 09:11:30	2014-10-25 09:12:45
East HARP	Md	2014-10-25 09:23:00	2014-10-25 09:25:30
East HARP	Md	2014-10-25 10:55:15	2014-10-25 10:56:30
East HARP	Md	2014-10-25 11:01:00	2014-10-25 11:06:00
East HARP	Md	2014-10-25 14:38:00	2014-10-25 14:43:00
East HARP	Md	2014-10-25 14:45:00	2014-10-25 14:50:00
East HARP	Md	2014-10-25 14:53:15	2014-10-25 14:57:00
East HARP	Md	2014-10-29 02:04:15	2014-10-29 02:08:00
East HARP	Md	2014-10-29 02:10:00	2014-10-29 02:15:00
East HARP	Md	2014-10-29 02:17:00	2014-10-29 02:22:00
East HARP	Md	2014-10-29 21:18:00	2014-10-29 21:19:15
East HARP	Md	2014-10-29 21:20:30	2014-10-29 21:23:00
East HARP	Md	2014-10-29 21:25:00	2014-10-29 21:30:00
East HARP	Md	2014-10-29 21:32:00	2014-10-29 21:34:30
East HARP	Md	2014-10-29 21:35:45	2014-10-29 21:37:00
East HARP	Md	2014-10-29 21:39:00	2014-10-29 21:40:15
East HARP	Md	2014-10-29 21:41:30	2014-10-29 21:44:00
East HARP	Md	2014-10-29 21:46:00	2014-10-29 21:47:15
East HARP	Md	2014-10-31 01:56:45	2014-10-31 01:58:00
East HARP	Md	2014-10-31 02:00:00	2014-10-31 02:05:00
East HARP	Md	2014-10-31 02:07:00	2014-10-31 02:08:15
East HARP	Md	2014-10-31 02:14:00	2014-10-31 02:19:00
East HARP	Md	2014-10-31 02:21:00	2014-10-31 02:22:15
East HARP	Md	2014-11-01 03:06:15	2014-11-01 03:08:45
East HARP	Md	2014-11-01 03:26:00	2014-11-01 03:31:00
East HARP	Md	2014-11-01 05:00:45	2014-11-01 05:02:00
East HARP	Md	2014-11-01 05:04:00	2014-11-01 05:06:30
East HARP	Md	2014-11-01 05:07:45	2014-11-01 05:09:00
East HARP	Md	2014-11-01 05:11:00	2014-11-01 05:12:15
East HARP	Md	2014-11-01 05:18:00	2014-11-01 05:20:30
East HARP	Md	2014-11-01 12:27:30	2014-11-01 12:30:00
East HARP	Md	2014-11-01 12:32:00	2014-11-01 12:33:15
East HARP	Md	2014-11-02 02:14:45	2014-11-02 02:16:00
East HARP	Md	2014-11-02 02:18:00	2014-11-02 02:20:30
East HARP	Md	2014-11-02 02:21:45	2014-11-02 02:23:00
East HARP	Md	2014-11-02 02:25:00	2014-11-02 02:27:30
East HARP	Md	2014-11-02 04:03:00	2014-11-02 04:08:00
East HARP	Md	2014-11-02 04:10:00	2014-11-02 04:12:30
East HARP	Md	2014-11-02 04:13:45	2014-11-02 04:15:00
East HARP	Md	2014-11-02 04:17:00	2014-11-02 04:18:15
East HARP	Md	2014-11-02 04:19:30	2014-11-02 04:22:00
East HARP	Md	2014-11-02 06:16:00	2014-11-02 06:21:00
East HARP	Md	2014-11-02 06:23:00	2014-11-02 06:24:15
East HARP	Md	2014-11-06 21:34:00	2014-11-06 21:35:15
East HARP	Md	2014-11-06 21:36:30	2014-11-06 21:37:45
East HARP	Md	2014-11-06 21:43:30	2014-11-06 21:46:00
East HARP	Md	2014-11-06 21:49:15	2014-11-06 21:50:30
East HARP	Md	2014-11-09 08:51:15	2014-11-09 08:55:00
East HARP	Md	2014-11-09 08:57:00	2014-11-09 08:58:15
East HARP	Md	2014-11-09 08:59:30	2014-11-09 09:00:45
East HARP	Md	2014-11-09 09:06:30	2014-11-09 09:07:45
East HARP	Md	2014-11-09 09:18:00	2014-11-09 09:19:15
East HARP	Md	2014-11-09 10:29:15	2014-11-09 10:30:30
East HARP	Md	2014-11-09 12:34:00	2014-11-09 12:35:15
East HARP	Md	2014-11-09 12:36:30	2014-11-09 12:37:45
East HARP	Md	2014-11-09 12:41:00	2014-11-09 12:46:00
East HARP	Md	2014-11-09 12:48:00	2014-11-09 12:50:30
East HARP	Md	2014-11-09 15:01:00	2014-11-09 15:03:30
East HARP	Md	2014-11-09 15:08:00	2014-11-09 15:09:15
East HARP	Md	2014-11-09 23:27:30	2014-11-09 23:30:00
East HARP	Md	2014-11-09 23:32:00	2014-11-09 23:37:00
East HARP	Md	2014-11-09 23:39:00	2014-11-09 23:44:00
East HARP	Md	2014-11-09 23:46:00	2014-11-09 23:47:15
East HARP	Md	2014-11-10 06:11:00	2014-11-10 06:16:00
East HARP	Md	2014-11-10 06:18:00	2014-11-10 06:23:00
West HARP	Md	2010-03-14 17:21:15	2010-03-14 17:22:30
West HARP	Md	2010-03-14 17:23:45	2010-03-14 17:25:00
West HARP	Md	2010-03-18 00:40:00	2010-03-18 00:42:30
West HARP	Md	2010-03-18 01:21:15	2010-03-18 01:22:30
West HARP	Md	2010-03-18 08:42:30	2010-03-18 08:43:45
West HARP	Md	2010-03-19 08:03:45	2010-03-19 08:05:00
West HARP	BWC	2010-03-21 17:22:30	2010-03-21 17:25:00
West HARP	BWC	2010-03-21 19:23:45	2010-03-21 19:25:00
West HARP	Md	2010-03-22 16:00:00	2010-03-22 16:05:00
West HARP	Md	2010-03-22 19:20:00	2010-03-22 19:21:15
West HARP	Md	2010-03-23	2010-03-23 00:01:15
West HARP	Md	2010-03-23 01:20:00	2010-03-23 01:22:30
West HARP	Md	2010-03-24 05:20:00	2010-03-24 05:25:00
West HARP	Md	2010-03-25 18:43:45	2010-03-25 18:45:00
West HARP	Zc	2010-03-26 20:41:15	2010-03-26 20:42:30
West HARP	BWC	2010-03-28 02:40:00	2010-03-28 02:45:00
West HARP	Md	2010-03-28 13:21:15	2010-03-28 13:25:00
West HARP	Md	2010-03-28 17:22:30	2010-03-28 17:25:00
West HARP	Md	2010-03-28 22:41:15	2010-03-28 22:43:45
West HARP	BWC	2010-03-31 13:21:15	2010-03-31 13:22:30
West HARP	Md	2010-04-01 22:40:00	2010-04-01 22:41:15
West HARP	BWC	2010-04-02 19:22:30	2010-04-02 19:25:00
West HARP	BWC	2010-04-02 20:02:30	2010-04-02 20:03:45
West HARP	Md	2010-04-03 04:40:00	2010-04-03 04:41:15
West HARP	BWC	2010-04-03 10:42:30	2010-04-03 10:45:00
West HARP	Md	2010-04-05 00:40:00	2010-04-05 00:45:00
West HARP	Md	2010-04-05 17:20:00	2010-04-05 17:21:15
West HARP	Md	2010-04-05 22:40:00	2010-04-05 22:42:30
West HARP	Md	2010-04-05 22:43:45	2010-04-05 22:45:00
West HARP	BWC	2010-04-06 12:00:00	2010-04-06 12:01:15
West HARP	BWC	2010-04-06 12:40:00	2010-04-06 12:45:00
West HARP	Md	2010-04-06 16:01:15	2010-04-06 16:03:45
West HARP	Md	2010-04-07 06:41:15	2010-04-07 06:45:00
West HARP	Md	2010-04-07 11:20:00	2010-04-07 11:25:00
West HARP	Md	2010-04-07 16:42:30	2010-04-07 16:45:00
West HARP	Md	2010-04-10 05:20:00	2010-04-10 05:21:15
West HARP	Md	2010-04-12 02:42:30	2010-04-12 02:45:00
West HARP	BWC	2010-04-13 16:00:00	2010-04-13 16:01:15
West HARP	Md	2010-04-14 16:01:15	2010-04-14 16:02:30
West HARP	Md	2010-04-18 11:20:00	2010-04-18 11:25:00
West HARP	Md	2010-04-20 14:00:00	2010-04-20 14:01:15
West HARP	Md	2010-04-20 14:03:45	2010-04-20 14:05:00
West HARP	BWC	2010-04-23 00:01:15	2010-04-23 00:02:30
West HARP	BWC	2010-04-23 15:23:45	2010-04-23 15:25:00
West HARP	BWC	2010-04-23 16:01:15	2010-04-23 16:02:30
West HARP	BWC	2010-04-24 10:02:30	2010-04-24 10:05:00
West HARP	BWC	2010-04-24 12:41:15	2010-04-24 12:42:30
West HARP	BWC	2010-04-24 14:42:30	2010-04-24 14:43:45
West HARP	BWC	2010-04-24 19:21:15	2010-04-24 19:23:45
West HARP	Md	2010-04-25 06:03:45	2010-04-25 06:05:00
West HARP	BWC	2010-04-25 09:20:00	2010-04-25 09:22:30
West HARP	BWC	2010-04-25 09:23:45	2010-04-25 09:25:00
West HARP	BWC	2010-04-25 12:43:45	2010-04-25 12:45:00
West HARP	BWC	2010-04-25 13:22:30	2010-04-25 13:25:00
West HARP	BWC	2010-04-25 15:21:15	2010-04-25 15:22:30
West HARP	BWC	2010-04-25 15:23:45	2010-04-25 15:25:00
West HARP	BWC	2010-04-25 17:22:30	2010-04-25 17:25:00
West HARP	BWC	2010-04-25 18:40:00	2010-04-25 18:43:45
West HARP	Md	2010-04-25 20:03:45	2010-04-25 20:05:00
West HARP	Zc	2010-04-26 14:40:00	2010-04-26 14:42:30
West HARP	BWC	2010-04-26 16:00:00	2010-04-26 16:01:15
West HARP	BWC	2010-04-26 19:20:00	2010-04-26 19:21:15
West HARP	BWC	2010-04-26 19:22:30	2010-04-26 19:25:00
West HARP	Zc	2010-04-27 12:40:00	2010-04-27 12:41:15
West HARP	Md	2010-04-28 18:42:30	2010-04-28 18:45:00
West HARP	Md	2010-04-30 06:40:00	2010-04-30 06:42:30
West HARP	Md	2010-04-30 09:23:45	2010-04-30 09:25:00
West HARP	BWC	2010-05-04 14:40:00	2010-05-04 14:43:45
West HARP	BWC	2010-05-05 14:41:15	2010-05-05 14:45:00
West HARP	BWC	2010-05-06 09:20:00	2010-05-06 09:23:45
West HARP	Md	2010-05-06 12:40:00	2010-05-06 12:45:00
West HARP	Md	2010-05-09 01:20:00	2010-05-09 01:25:00
West HARP	BWC	2010-05-09 09:21:15	2010-05-09 09:22:30
West HARP	BWC	2010-05-09 09:23:45	2010-05-09 09:25:00
West HARP	BWC	2010-05-12 12:40:00	2010-05-12 12:42:30
West HARP	BWC	2010-05-12 12:43:45	2010-05-12 12:45:00
West HARP	BWC	2010-05-12 14:43:45	2010-05-12 14:45:00
West HARP	BWC	2010-05-12 18:40:00	2010-05-12 18:45:00
West HARP	BWC	2010-05-12 19:22:30	2010-05-12 19:25:00
West HARP	BWC	2010-05-13 10:42:30	2010-05-13 10:45:00
West HARP	Md	2010-05-15 16:01:15	2010-05-15 16:02:30
West HARP	Md	2010-05-16 05:20:00	2010-05-16 05:22:30
West HARP	Md	2010-05-17 02:41:15	2010-05-17 02:43:45
West HARP	Md	2010-05-17 12:02:30	2010-05-17 12:05:00
West HARP	Md	2010-05-17 16:40:00	2010-05-17 16:43:45
West HARP	Md	2010-05-20 08:00:00	2010-05-20 08:03:45
West HARP	BWC	2010-05-21 10:40:00	2010-05-21 10:42:30
West HARP	BWC	2010-05-21 10:43:45	2010-05-21 10:45:00
West HARP	BWC	2010-05-21 11:22:30	2010-05-21 11:23:45
West HARP	BWC	2010-05-21 12:00:00	2010-05-21 12:05:00
West HARP	BWC	2010-05-21 14:41:15	2010-05-21 14:42:30
West HARP	BWC	2010-05-21 14:43:45	2010-05-21 14:45:00
West HARP	BWC	2010-05-21 15:20:00	2010-05-21 15:21:15
West HARP	BWC	2010-05-21 15:22:30	2010-05-21 15:23:45
West HARP	Md	2010-05-24 22:00:00	2010-05-24 22:02:30
West HARP	Md	2010-05-26 06:02:30	2010-05-26 06:05:00
West HARP	Zc	2010-05-27 04:40:00	2010-05-27 04:41:15
West HARP	BWC	2010-05-31 17:21:15	2010-05-31 17:25:00
West HARP	Zc	2010-06-01 10:40:00	2010-06-01 10:41:15
West HARP	Zc	2010-06-01 20:43:45	2010-06-01 20:45:00
West HARP	Zc	2010-06-02 05:20:00	2010-06-02 05:21:15
West HARP	BWC	2010-06-04 14:40:00	2010-06-04 14:45:00
West HARP	BWC	2010-06-04 15:23:45	2010-06-04 15:25:00
West HARP	BWC	2010-06-04 16:00:00	2010-06-04 16:02:30
West HARP	Md	2010-06-07 11:23:45	2010-06-07 11:25:00
West HARP	Md	2010-06-07 14:00:00	2010-06-07 14:05:00
West HARP	Md	2010-06-07 22:00:00	2010-06-07 22:01:15
West HARP	Md	2010-06-08 01:20:00	2010-06-08 01:25:00
West HARP	BWC	2010-06-09 18:41:15	2010-06-09 18:43:45
West HARP	Zc	2010-06-10 23:23:45	2010-06-10 23:25:00
West HARP	Zc	2010-06-11 14:03:45	2010-06-11 14:05:00
West HARP	BWC	2010-06-13 18:43:45	2010-06-13 18:45:00
West HARP	BWC	2010-06-16 10:41:15	2010-06-16 10:42:30
West HARP	BWC	2010-06-16 10:43:45	2010-06-16 10:45:00
West HARP	BWC	2010-06-16 11:21:15	2010-06-16 11:25:00
West HARP	Md	2010-06-23 03:20:00	2010-06-23 03:21:15
West HARP	Md	2010-06-30 03:23:45	2010-06-30 03:25:00
West HARP	Zc	2010-06-30 10:40:00	2010-06-30 10:41:15
West HARP	Zc	2010-06-30 10:43:45	2010-06-30 10:45:00
West HARP	Zc	2010-06-30 19:22:30	2010-06-30 19:23:45
West HARP	Md	2010-07-01 14:00:00	2010-07-01 14:05:00
West HARP	Md	2010-07-02 08:00:00	2010-07-02 08:02:30
West HARP	Zc	2010-07-02 19:20:00	2010-07-02 19:22:30
West HARP	Zc	2010-07-02 22:40:00	2010-07-02 22:41:15
West HARP	Md	2010-07-04 01:20:00	2010-07-04 01:21:15
West HARP	Md	2010-07-05 23:21:15	2010-07-05 23:22:30
West HARP	Zc	2010-07-08 14:41:15	2010-07-08 14:42:30
West HARP	Md	2010-07-08 21:23:45	2010-07-08 21:25:00
West HARP	Zc	2010-07-09 13:20:00	2010-07-09 13:25:00
West HARP	Md	2010-07-11 08:00:00	2010-07-11 08:03:45
West HARP	Zc	2010-07-12 08:40:00	2010-07-12 08:41:15
West HARP	Zc	2010-07-12 10:41:15	2010-07-12 10:43:45
West HARP	Md	2010-07-12 20:43:45	2010-07-12 20:45:00
West HARP	Zc	2010-07-13 16:00:00	2010-07-13 16:01:15
West HARP	Zc	2010-07-13 16:02:30	2010-07-13 16:05:00
West HARP	Md	2010-07-14 03:23:45	2010-07-14 03:25:00
West HARP	Md	2010-07-16 15:22:30	2010-07-16 15:23:45
West HARP	Md	2010-07-17 04:01:15	2010-07-17 04:02:30
West HARP	BWC	2010-07-17 19:20:00	2010-07-17 19:22:30
West HARP	Md	2010-07-18 12:03:45	2010-07-18 12:05:00
West HARP	BWC	2010-07-18 13:20:00	2010-07-18 13:21:15
West HARP	BWC	2010-07-18 13:22:30	2010-07-18 13:25:00
West HARP	Md	2010-07-20 22:40:00	2010-07-20 22:41:15
West HARP	Md	2010-07-21 01:22:30	2010-07-21 01:23:45
West HARP	Md	2010-07-22 12:41:15	2010-07-22 12:45:00
West HARP	BWC	2010-07-22 18:02:30	2010-07-22 18:03:45
West HARP	BWC	2010-07-22 18:41:15	2010-07-22 18:45:00
West HARP	Zc	2010-07-27 16:03:45	2010-07-27 16:05:00
West HARP	Md	2010-07-28 10:01:15	2010-07-28 10:02:30
West HARP	Md	2010-08-05 20:40:00	2010-08-05 20:42:30
West HARP	Md	2010-08-05 20:43:45	2010-08-05 20:45:00
West HARP	BWC	2010-08-07 20:00:00	2010-08-07 20:05:00
West HARP	Md	2010-08-09 13:23:45	2010-08-09 13:25:00
West HARP	Md	2010-08-12 20:00:00	2010-08-12 20:05:00
West HARP	Md	2010-08-13	2010-08-13 00:05:00
West HARP	Md	2010-08-13 18:00:00	2010-08-13 18:01:15
West HARP	Md	2010-08-16 19:22:30	2010-08-16 19:23:45
West HARP	Md	2010-08-17 00:03:45	2010-08-17 00:05:00
West HARP	Md	2010-08-18 06:00:00	2010-08-18 06:03:45
West HARP	Md	2010-08-18 18:02:30	2010-08-18 18:03:45
West HARP	Md	2010-08-20 16:41:15	2010-08-20 16:43:45
West HARP	Md	2010-08-20 22:00:00	2010-08-20 22:03:45
West HARP	Md	2010-08-21 01:21:15	2010-08-21 01:25:00
West HARP	Md	2010-08-21 04:40:00	2010-08-21 04:41:15
West HARP	Md	2010-08-21 19:22:30	2010-08-21 19:23:45
West HARP	Md	2010-08-22 13:21:15	2010-08-22 13:25:00
West HARP	Md	2010-08-23 11:23:45	2010-08-23 11:25:00
West HARP	Md	2011-05-01 01:42:30	2011-05-01 01:45:00
West HARP	Md	2011-05-01 02:03:45	2011-05-01 02:05:00
West HARP	Md	2011-05-01 16:40:00	2011-05-01 16:41:15
West HARP	Md	2011-05-01 16:42:30	2011-05-01 16:45:00
West HARP	Md	2011-05-02 22:40:00	2011-05-02 22:42:30
West HARP	Md	2011-05-02 22:43:45	2011-05-02 22:45:00
West HARP	Md	2011-05-02 23:01:15	2011-05-02 23:02:30
West HARP	Md	2011-05-02 23:03:45	2011-05-02 23:05:00
West HARP	Md	2011-05-03 17:03:45	2011-05-03 17:05:00
West HARP	Md	2011-05-04 06:20:00	2011-05-04 06:22:30
West HARP	Md	2011-05-04 06:23:45	2011-05-04 06:25:00
West HARP	Md	2011-05-04 06:40:00	2011-05-04 06:43:45
West HARP	Md	2011-05-06 08:02:30	2011-05-06 08:03:45
West HARP	Md	2011-05-06 17:00:00	2011-05-06 17:01:15
West HARP	Md	2011-05-09 01:20:00	2011-05-09 01:22:30
West HARP	Md	2011-05-09 01:23:45	2011-05-09 01:25:00
West HARP	Md	2011-05-09 05:21:15	2011-05-09 05:22:30
West HARP	Md	2011-05-09 05:23:45	2011-05-09 05:25:00
West HARP	Md	2011-05-09 11:40:00	2011-05-09 11:45:00
West HARP	Md	2011-05-09 16:22:30	2011-05-09 16:23:45
West HARP	Zc	2011-05-12 20:03:45	2011-05-12 20:05:00
West HARP	Md	2011-05-18 00:40:00	2011-05-18 00:42:30
West HARP	Md	2011-05-18 00:43:45	2011-05-18 00:45:00
West HARP	Md	2011-05-18 13:21:15	2011-05-18 13:23:45
West HARP	Md	2011-05-18 13:40:00	2011-05-18 13:41:15
West HARP	Md	2011-05-18 15:40:00	2011-05-18 15:42:30
West HARP	Md	2011-05-18 16:01:15	2011-05-18 16:03:45
West HARP	BWC	2011-05-18 16:21:15	2011-05-18 16:22:30
West HARP	BWC	2011-05-18 16:41:15	2011-05-18 16:43:45
West HARP	BWC	2011-05-18 17:20:00	2011-05-18 17:25:00
West HARP	Md	2011-05-19 05:43:45	2011-05-19 05:45:00
West HARP	Md	2011-05-19 06:00:00	2011-05-19 06:03:45
West HARP	BWC	2011-05-19 10:00:00	2011-05-19 10:05:00
West HARP	BWC	2011-05-19 17:01:15	2011-05-19 17:05:00
West HARP	BWC	2011-05-19 17:21:15	2011-05-19 17:25:00
West HARP	BWC	2011-05-20 09:40:00	2011-05-20 09:45:00
West HARP	BWC	2011-05-20 10:00:00	2011-05-20 10:01:15
West HARP	Md	2011-05-21	2011-05-21 00:05:00
West HARP	Md	2011-05-21 05:40:00	2011-05-21 05:42:30
West HARP	Md	2011-05-21 05:43:45	2011-05-21 05:45:00
West HARP	Md	2011-05-21 20:41:15	2011-05-21 20:42:30
West HARP	Md	2011-05-22 08:40:00	2011-05-22 08:41:15
West HARP	Md	2011-05-22 09:03:45	2011-05-22 09:05:00
West HARP	Md	2011-05-22 18:22:30	2011-05-22 18:25:00
West HARP	Zc	2011-05-23 04:20:00	2011-05-23 04:21:15
West HARP	Md	2011-05-23 06:40:00	2011-05-23 06:45:00
West HARP	Md	2011-05-24 11:40:00	2011-05-24 11:42:30
West HARP	Md	2011-05-24 12:02:30	2011-05-24 12:03:45
West HARP	Md	2011-05-28 04:41:15	2011-05-28 04:42:30
West HARP	Md	2011-05-28 22:41:15	2011-05-28 22:42:30
West HARP	Md	2011-05-29 04:42:30	2011-05-29 04:45:00
West HARP	Md	2011-06-02 05:40:00	2011-06-02 05:41:15
West HARP	Md	2011-06-07 11:41:15	2011-06-07 11:45:00
West HARP	Md	2011-06-07 12:03:45	2011-06-07 12:05:00
West HARP	Md	2011-06-08 08:00:00	2011-06-08 08:01:15
West HARP	Md	2011-06-08 08:03:45	2011-06-08 08:05:00
West HARP	Md	2011-06-10 21:43:45	2011-06-10 21:45:00
West HARP	Zc	2011-06-12 00:40:00	2011-06-12 00:41:15
West HARP	Md	2011-06-12 04:20:00	2011-06-12 04:21:15
West HARP	Zc	2011-06-14 16:03:45	2011-06-14 16:05:00
West HARP	Zc	2011-06-16 08:02:30	2011-06-16 08:03:45
West HARP	Zc	2011-06-16 17:23:45	2011-06-16 17:25:00
West HARP	Md	2011-06-17 04:01:15	2011-06-17 04:02:30
West HARP	Zc	2011-06-17 04:41:15	2011-06-17 04:42:30
West HARP	BWC	2011-06-19 16:20:00	2011-06-19 16:23:45
West HARP	Md	2011-06-22 12:02:30	2011-06-22 12:05:00
West HARP	Md	2011-06-22 16:20:00	2011-06-22 16:21:15
West HARP	Zc	2011-06-29 06:00:00	2011-06-29 06:02:30
West HARP	Zc	2011-06-29 10:42:30	2011-06-29 10:43:45
West HARP	Zc	2011-06-29 11:00:00	2011-06-29 11:02:30
West HARP	Md	2011-07-03 13:00:00	2011-07-03 13:05:00
West HARP	Md	2011-07-03 15:42:30	2011-07-03 15:43:45
West HARP	Md	2011-07-14 19:43:45	2011-07-14 19:45:00
West HARP	Md	2011-07-15 14:20:00	2011-07-15 14:21:15
West HARP	Md	2011-07-15 14:22:30	2011-07-15 14:23:45
West HARP	BWC	2011-07-15 19:22:30	2011-07-15 19:23:45
West HARP	Md	2011-07-16 23:21:15	2011-07-16 23:22:30
West HARP	Zc	2011-07-17 04:23:45	2011-07-17 04:25:00
West HARP	Md	2011-07-19 12:01:15	2011-07-19 12:02:30
West HARP	Md	2011-07-19 12:03:45	2011-07-19 12:05:00
West HARP	BWC	2011-07-20 12:02:30	2011-07-20 12:05:00
West HARP	BWC	2011-07-20 19:20:00	2011-07-20 19:22:30
West HARP	Md	2011-07-21 03:43:45	2011-07-21 03:45:00
West HARP	Md	2011-07-21 13:42:30	2011-07-21 13:43:45
West HARP	Zc	2011-07-22 12:40:00	2011-07-22 12:41:15
West HARP	Zc	2011-07-22 20:20:00	2011-07-22 20:21:15
West HARP	Zc	2011-07-22 23:00:00	2011-07-22 23:02:30
West HARP	Zc	2011-07-24 07:40:00	2011-07-24 07:41:15
West HARP	Zc	2011-07-24 07:43:45	2011-07-24 07:45:00
West HARP	Zc	2011-07-25 05:43:45	2011-07-25 05:45:00
West HARP	BWC	2011-07-25 14:00:00	2011-07-25 14:01:15
West HARP	Zc	2011-07-26 08:23:45	2011-07-26 08:25:00
West HARP	Zc	2011-07-27 18:43:45	2011-07-27 18:45:00
West HARP	Md	2011-07-28 00:20:00	2011-07-28 00:21:15
West HARP	Zc	2011-07-31 15:01:15	2011-07-31 15:02:30
West HARP	Zc	2011-08-02 07:42:30	2011-08-02 07:43:45
West HARP	Zc	2011-08-02 10:42:30	2011-08-02 10:45:00
West HARP	Zc	2011-08-09 07:22:30	2011-08-09 07:23:45
West HARP	Zc	2011-08-13 09:01:15	2011-08-13 09:02:30
West HARP	BWC	2011-08-13 14:22:30	2011-08-13 14:23:45
West HARP	Md	2011-08-14 22:03:45	2011-08-14 22:05:00
West HARP	Md	2011-08-15 04:40:00	2011-08-15 04:45:00
West HARP	Zc	2011-08-15 06:21:15	2011-08-15 06:22:30
West HARP	Zc	2011-08-15 06:23:45	2011-08-15 06:25:00
West HARP	Md	2011-08-19 04:20:00	2011-08-19 04:25:00
West HARP	Md	2011-08-19 15:20:00	2011-08-19 15:22:30
West HARP	Md	2011-08-19 15:23:45	2011-08-19 15:25:00
West HARP	Zc	2011-08-20 19:00:00	2011-08-20 19:01:15
West HARP	Md	2011-08-20 20:21:15	2011-08-20 20:22:30
West HARP	Md	2011-08-24 05:20:00	2011-08-24 05:25:00
West HARP	Md	2011-08-26 17:22:30	2011-08-26 17:25:00
West HARP	Md	2011-08-26 20:41:15	2011-08-26 20:42:30
West HARP	Md	2011-08-27 00:23:45	2011-08-27 00:25:00
West HARP	Md	2011-08-27 08:01:15	2011-08-27 08:02:30
West HARP	Md	2011-08-28 11:40:00	2011-08-28 11:45:00
West HARP	Md	2011-08-28 12:00:00	2011-08-28 12:01:15
West HARP	BWC	2011-08-28 16:02:30	2011-08-28 16:03:45
West HARP	BWC	2011-09-28 19:00:00	2011-09-28 19:02:30
West HARP	Md	2011-09-30 20:01:15	2011-09-30 20:02:30
West HARP	Md	2011-10-03 12:00:00	2011-10-03 12:02:30
West HARP	Md	2011-10-04 00:40:00	2011-10-04 00:41:15
West HARP	Md	2011-10-05 05:41:15	2011-10-05 05:42:30
West HARP	Md	2011-10-07 21:23:45	2011-10-07 21:25:00
West HARP	Zc	2011-10-10 15:00:00	2011-10-10 15:03:45
West HARP	BWC	2011-10-13 11:43:45	2011-10-13 11:45:00
West HARP	BWC	2011-10-13 12:20:00	2011-10-13 12:21:15
West HARP	Zc	2011-10-14 06:03:45	2011-10-14 06:05:00
West HARP	Md	2011-10-19 00:20:00	2011-10-19 00:22:30
West HARP	Md	2011-10-19 00:41:15	2011-10-19 00:42:30
West HARP	Md	2011-10-19 02:40:00	2011-10-19 02:45:00
West HARP	Md	2011-10-19 03:00:00	2011-10-19 03:05:00
West HARP	Zc	2011-10-19 19:41:15	2011-10-19 19:42:30
West HARP	Md	2012-06-25 08:09:45	2012-06-25 08:11:00
West HARP	Md	2012-07-03 08:18:00	2012-07-03 08:19:15
West HARP	Md	2012-07-03 15:57:45	2012-07-03 15:59:00
West HARP	Md	2012-07-03 16:00:00	2012-07-03 16:03:45
West HARP	Md	2012-07-03 16:06:00	2012-07-03 16:11:00
West HARP	Md	2012-07-03 16:12:00	2012-07-03 16:14:30
West HARP	Md	2012-07-11 08:07:15	2012-07-11 08:08:30
West HARP	Md	2012-08-02 22:32:30	2012-08-02 22:33:45
West HARP	Md	2012-08-03 15:48:00	2012-08-03 15:49:15
West HARP	Md	2012-08-03 15:50:30	2012-08-03 15:51:45
West HARP	Md	2012-08-03 15:55:15	2012-08-03 15:56:30
West HARP	Md	2012-08-03 18:48:00	2012-08-03 18:49:15
West HARP	Md	2012-08-03 18:51:45	2012-08-03 18:53:00
West HARP	Md	2012-08-03 18:54:00	2012-08-03 18:57:45
West HARP	Md	2012-08-03 20:39:45	2012-08-03 20:41:00
West HARP	Md	2012-08-03 20:43:15	2012-08-03 20:44:30
West HARP	Md	2012-08-03 20:48:00	2012-08-03 20:50:30
West HARP	Md	2012-08-03 20:51:45	2012-08-03 20:53:00
West HARP	Md	2012-08-06 09:55:15	2012-08-06 09:56:30
West HARP	Zc	2012-08-10 13:14:30	2012-08-10 13:15:45
West HARP	Zc	2012-08-10 13:21:45	2012-08-10 13:23:00
West HARP	Md	2012-08-10 18:18:00	2012-08-10 18:19:15
West HARP	Md	2012-08-10 18:20:30	2012-08-10 18:23:00
West HARP	Md	2012-08-10 18:24:00	2012-08-10 18:27:45
West HARP	Md	2012-08-10 19:44:30	2012-08-10 19:47:00
West HARP	BWC	2012-08-12 13:08:30	2012-08-12 13:09:45
West HARP	BWC	2012-08-12 13:18:00	2012-08-12 13:19:15
West HARP	Zc	2012-08-13 00:20:30	2012-08-13 00:21:45
West HARP	Md	2012-08-14 05:38:30	2012-08-14 05:39:45
West HARP	Zc	2012-08-15 16:12:00	2012-08-15 16:13:15
West HARP	Zc	2012-08-15 16:15:45	2012-08-15 16:17:00
West HARP	Zc	2012-08-15 16:18:00	2012-08-15 16:19:15
West HARP	Md	2012-08-17 13:12:00	2012-08-17 13:13:15
West HARP	Md	2012-08-18 00:54:00	2012-08-18 00:57:45
West HARP	Md	2012-08-18 01:00:00	2012-08-18 01:01:15
West HARP	Md	2012-08-18 01:12:00	2012-08-18 01:14:30
West HARP	Md	2012-08-18 01:24:00	2012-08-18 01:26:30
West HARP	Md	2012-08-18 09:15:45	2012-08-18 09:17:00
West HARP	Md	2012-08-18 19:42:00	2012-08-18 19:43:15
West HARP	Md	2012-08-18 19:44:30	2012-08-18 19:45:45
West HARP	Md	2012-08-18 19:48:00	2012-08-18 19:50:30
West HARP	Md	2012-08-19 01:07:15	2012-08-19 01:08:30
West HARP	Md	2012-08-19 01:13:15	2012-08-19 01:14:30
West HARP	Md	2012-08-19 16:39:45	2012-08-19 16:41:00
West HARP	Md	2012-08-19 16:54:00	2012-08-19 16:55:15
West HARP	Md	2012-08-19 22:45:45	2012-08-19 22:47:00
West HARP	Md	2012-08-19 22:48:00	2012-08-19 22:49:15
West HARP	Md	2012-08-19 22:50:30	2012-08-19 22:51:45
West HARP	Md	2012-08-20 03:00:00	2012-08-20 03:02:30
West HARP	Md	2012-08-20 03:06:00	2012-08-20 03:08:30
West HARP	Md	2012-08-20 03:21:45	2012-08-20 03:23:00
West HARP	Md	2012-08-20 04:54:00	2012-08-20 04:55:15
West HARP	Md	2012-08-21 08:55:15	2012-08-21 08:56:30
West HARP	Md	2012-08-21 08:57:45	2012-08-21 08:59:00
West HARP	Md	2012-08-21 09:00:00	2012-08-21 09:02:30
West HARP	Md	2012-08-21 09:07:15	2012-08-21 09:09:45
West HARP	Zc	2012-08-21 21:07:15	2012-08-21 21:08:30
West HARP	Zc	2012-08-22 10:55:15	2012-08-22 10:56:30
West HARP	Md	2012-08-23 03:30:00	2012-08-23 03:32:30
West HARP	Md	2012-08-23 20:07:15	2012-08-23 20:11:00
West HARP	Zc	2012-08-23 20:21:45	2012-08-23 20:23:00
West HARP	Md	2012-08-24 01:42:00	2012-08-24 01:44:30
West HARP	Md	2012-08-24 01:45:45	2012-08-24 01:47:00
West HARP	Md	2012-08-24 01:49:15	2012-08-24 01:53:00
West HARP	Md	2012-08-24 01:54:00	2012-08-24 01:57:45
West HARP	Md	2012-08-26 08:07:15	2012-08-26 08:09:45
West HARP	Md	2012-08-26 08:12:00	2012-08-26 08:13:15
West HARP	Md	2012-08-26 08:14:30	2012-08-26 08:15:45
West HARP	Md	2012-08-26 14:38:30	2012-08-26 14:39:45
West HARP	Md	2012-08-26 14:42:00	2012-08-26 14:43:15
West HARP	Md	2012-08-26 14:44:30	2012-08-26 14:45:45
West HARP	Md	2012-08-26 14:48:00	2012-08-26 14:51:45
West HARP	Md	2012-08-26 14:55:15	2012-08-26 14:56:30
West HARP	Md	2012-08-26 14:57:45	2012-08-26 14:59:00
West HARP	Md	2012-08-26 15:00:00	2012-08-26 15:02:30
West HARP	Zc	2012-08-26 18:48:00	2012-08-26 18:49:15
West HARP	Md	2012-08-28 06:18:00	2012-08-28 06:19:15
West HARP	Md	2012-08-28 06:36:00	2012-08-28 06:38:30
West HARP	Md	2012-08-29 04:06:00	2012-08-29 04:08:30
West HARP	Md	2012-08-30 08:39:45	2012-08-30 08:41:00
West HARP	Md	2012-08-30 08:44:30	2012-08-30 08:45:45
West HARP	Md	2012-09-01 21:21:45	2012-09-01 21:23:00
West HARP	Md	2012-09-01 21:36:00	2012-09-01 21:37:15
West HARP	Zc	2012-09-03 18:03:45	2012-09-03 18:05:00
West HARP	Md	2012-09-05 01:00:00	2012-09-05 01:03:45
West HARP	Md	2012-09-05 01:08:30	2012-09-05 01:11:00
West HARP	Md	2012-09-05 03:31:15	2012-09-05 03:32:30
West HARP	Md	2012-09-05 18:48:00	2012-09-05 18:49:15
West HARP	Md	2012-09-05 18:51:45	2012-09-05 18:53:00
West HARP	Md	2012-09-05 19:03:45	2012-09-05 19:05:00
West HARP	Md	2012-09-05 19:06:00	2012-09-05 19:07:15
West HARP	Md	2012-09-05 19:09:45	2012-09-05 19:11:00
West HARP	Md	2012-09-05 19:12:00	2012-09-05 19:17:00
West HARP	Md	2012-09-05 19:18:00	2012-09-05 19:23:00
West HARP	Md	2012-09-05 19:24:00	2012-09-05 19:27:45
West HARP	Md	2012-09-05 21:49:15	2012-09-05 21:50:30
West HARP	Md	2012-09-06 04:19:15	2012-09-06 04:20:30
West HARP	Md	2012-09-06 08:30:00	2012-09-06 08:31:15
West HARP	Md	2012-09-06 08:45:45	2012-09-06 08:47:00
West HARP	Md	2012-09-06 08:48:00	2012-09-06 08:50:30
West HARP	Md	2012-09-06 20:39:45	2012-09-06 20:41:00
West HARP	Md	2012-09-06 20:42:00	2012-09-06 20:43:15
West HARP	Md	2012-09-07 01:38:30	2012-09-07 01:41:00
West HARP	Md	2012-09-07 01:42:00	2012-09-07 01:47:00
West HARP	Md	2012-09-07 01:48:00	2012-09-07 01:53:00
West HARP	Md	2012-09-07 01:54:00	2012-09-07 01:59:00
West HARP	Md	2012-09-07 02:00:00	2012-09-07 02:01:15
West HARP	Md	2012-09-07 14:50:30	2012-09-07 14:51:45
West HARP	Md	2012-09-07 14:56:30	2012-09-07 14:57:45
West HARP	Md	2012-09-07 15:01:15	2012-09-07 15:03:45
West HARP	Md	2012-09-07 15:07:15	2012-09-07 15:08:30
West HARP	Md	2012-09-07 15:19:15	2012-09-07 15:23:00
West HARP	Md	2012-09-10 07:50:30	2012-09-10 07:53:00
West HARP	Md	2012-09-10 07:54:00	2012-09-10 07:55:15
West HARP	Md	2012-09-10 07:56:30	2012-09-10 07:57:45
West HARP	Md	2012-09-10 08:00:00	2012-09-10 08:01:15
West HARP	Md	2012-09-11 00:36:00	2012-09-11 00:37:15
West HARP	Md	2012-09-11 00:44:30	2012-09-11 00:45:45
West HARP	Md	2012-09-11 00:50:30	2012-09-11 00:51:45
West HARP	Md	2012-09-11 17:13:15	2012-09-11 17:14:30
West HARP	Md	2012-09-11 17:26:30	2012-09-11 17:29:00
West HARP	Md	2012-09-11 17:30:00	2012-09-11 17:35:00
West HARP	Zc	2012-09-14 19:45:45	2012-09-14 19:47:00
West HARP	Zc	2012-09-16 16:07:15	2012-09-16 16:08:30
West HARP	Zc	2012-09-16 16:09:45	2012-09-16 16:11:00
West HARP	Zc	2012-09-16 17:38:30	2012-09-16 17:39:45
West HARP	Zc	2012-09-17 13:39:45	2012-09-17 13:41:00
West HARP	Zc	2012-09-17 14:03:45	2012-09-17 14:05:00
West HARP	Zc	2012-09-18 08:54:00	2012-09-18 08:55:15
West HARP	BWC	2012-09-18 17:12:00	2012-09-18 17:13:15
West HARP	Zc	2012-09-19 15:55:15	2012-09-19 15:56:30
West HARP	Zc	2012-09-19 19:42:00	2012-09-19 19:43:15
West HARP	BWC	2012-09-29 14:06:00	2012-09-29 14:11:00
West HARP	BWC	2012-09-29 14:14:30	2012-09-29 14:17:00
West HARP	BWC	2012-09-29 14:19:15	2012-09-29 14:23:00
West HARP	BWC	2012-09-29 14:24:00	2012-09-29 14:26:30
West HARP	BWC	2012-09-29 14:36:00	2012-09-29 14:41:00
West HARP	BWC	2012-09-29 14:43:15	2012-09-29 14:44:30
West HARP	BWC	2012-10-02 16:14:30	2012-10-02 16:15:45
West HARP	BWC	2012-10-02 16:18:00	2012-10-02 16:20:30
West HARP	BWC	2012-10-02 16:26:30	2012-10-02 16:27:45
West HARP	BWC	2012-10-02 16:30:00	2012-10-02 16:33:45
West HARP	Zc	2012-10-03 21:54:00	2012-10-03 21:55:15
West HARP	Zc	2012-10-04 11:48:00	2012-10-04 11:49:15
West HARP	Zc	2012-10-05 14:42:00	2012-10-05 14:43:15
West HARP	Zc	2012-10-06 21:36:00	2012-10-06 21:41:00
West HARP	Zc	2012-10-06 21:42:00	2012-10-06 21:43:15
West HARP	Zc	2012-10-06 21:44:30	2012-10-06 21:47:00
West HARP	Zc	2012-10-06 21:48:00	2012-10-06 21:53:00
West HARP	Zc	2012-10-06 21:54:00	2012-10-06 21:57:45
West HARP	Zc	2012-10-08 12:56:30	2012-10-08 12:59:00
West HARP	Zc	2012-10-08 13:01:15	2012-10-08 13:03:45
West HARP	Zc	2012-10-08 13:06:00	2012-10-08 13:08:30
West HARP	Zc	2012-10-08 13:13:15	2012-10-08 13:14:30
West HARP	Zc	2012-10-08 13:15:45	2012-10-08 13:17:00
West HARP	Zc	2012-10-08 18:13:15	2012-10-08 18:14:30
West HARP	Zc	2012-10-09 14:15:45	2012-10-09 14:17:00
West HARP	Zc	2012-10-09 14:24:00	2012-10-09 14:25:15
West HARP	BWC	2012-10-10 17:31:15	2012-10-10 17:32:30
West HARP	BWC	2012-10-10 17:44:30	2012-10-10 17:45:45
West HARP	Zc	2012-10-12 19:55:15	2012-10-12 19:56:30
West HARP	Zc	2012-10-12 19:57:45	2012-10-12 19:59:00
West HARP	Zc	2012-10-12 20:00:00	2012-10-12 20:01:15
West HARP	Zc	2012-10-15 01:39:45	2012-10-15 01:41:00
West HARP	Zc	2012-10-15 11:01:15	2012-10-15 11:03:45
West HARP	Md	2012-10-16 09:07:15	2012-10-16 09:08:30
West HARP	Md	2012-10-16 09:09:45	2012-10-16 09:11:00
West HARP	Md	2012-10-16 09:15:45	2012-10-16 09:17:00
West HARP	Md	2012-10-16 09:18:00	2012-10-16 09:19:15
West HARP	Md	2012-10-16 09:21:45	2012-10-16 09:23:00
West HARP	Md	2012-10-16 09:24:00	2012-10-16 09:25:15
West HARP	BWC	2012-10-16 20:18:00	2012-10-16 20:19:15
West HARP	BWC	2012-10-16 20:30:00	2012-10-16 20:32:30
West HARP	Zc	2012-10-18 23:49:15	2012-10-18 23:50:30
West HARP	Zc	2012-10-18 23:55:15	2012-10-18 23:56:30
West HARP	Md	2012-10-19 02:15:45	2012-10-19 02:17:00
West HARP	Md	2012-10-19 02:18:00	2012-10-19 02:20:30
West HARP	Zc	2012-10-19 09:56:30	2012-10-19 09:57:45
West HARP	Zc	2012-10-19 10:38:30	2012-10-19 10:39:45
West HARP	Zc	2012-10-19 10:42:00	2012-10-19 10:43:15
West HARP	Md	2012-10-20 05:09:45	2012-10-20 05:11:00
West HARP	Md	2012-10-20 05:12:00	2012-10-20 05:13:15
West HARP	Md	2012-10-20 05:18:00	2012-10-20 05:19:15
West HARP	Md	2012-10-20 05:21:45	2012-10-20 05:23:00
West HARP	Md	2012-10-20 05:24:00	2012-10-20 05:27:45
West HARP	Md	2012-10-25 12:45:45	2012-10-25 12:47:00
West HARP	Zc	2012-10-25 13:06:00	2012-10-25 13:07:15
West HARP	Zc	2012-10-25 13:08:30	2012-10-25 13:11:00
West HARP	Zc	2012-10-25 13:14:30	2012-10-25 13:17:00
West HARP	BWC	2012-10-27 09:07:15	2012-10-27 09:08:30
West HARP	BWC	2012-10-27 09:57:45	2012-10-27 09:59:00
West HARP	BWC	2012-10-27 10:00:00	2012-10-27 10:02:30
West HARP	BWC	2012-10-27 10:03:45	2012-10-27 10:05:00
West HARP	BWC	2012-10-27 10:06:00	2012-10-27 10:11:00
West HARP	BWC	2012-10-27 10:14:30	2012-10-27 10:17:00
West HARP	BWC	2012-10-27 10:18:00	2012-10-27 10:21:45
West HARP	BWC	2012-10-27 11:49:15	2012-10-27 11:50:30
West HARP	BWC	2012-10-27 11:56:30	2012-10-27 11:59:00
West HARP	BWC	2012-10-27 12:00:00	2012-10-27 12:02:30
West HARP	BWC	2012-10-27 12:07:15	2012-10-27 12:11:00
West HARP	BWC	2012-10-27 12:12:00	2012-10-27 12:13:15
West HARP	BWC	2012-10-27 12:18:00	2012-10-27 12:23:00
West HARP	BWC	2012-10-27 12:26:30	2012-10-27 12:27:45
West HARP	Zc	2012-10-28 00:33:45	2012-10-28 00:35:00
West HARP	Zc	2012-10-28 00:48:00	2012-10-28 00:49:15
West HARP	Zc	2012-10-28 01:02:30	2012-10-28 01:03:45
West HARP	Md	2012-10-28 15:56:30	2012-10-28 15:59:00
West HARP	Md	2012-10-28 16:00:00	2012-10-28 16:01:15
West HARP	Md	2012-10-28 16:19:15	2012-10-28 16:20:30
West HARP	Md	2012-10-28 16:27:45	2012-10-28 16:29:00
West HARP	Md	2012-10-28 16:36:00	2012-10-28 16:39:45
West HARP	Md	2012-10-28 16:43:15	2012-10-28 16:44:30
West HARP	Md	2012-10-28 16:45:45	2012-10-28 16:47:00
West HARP	Zc	2012-10-28 21:50:30	2012-10-28 21:51:45
West HARP	Zc	2012-10-30 13:14:30	2012-10-30 13:15:45
West HARP	Zc	2012-10-30 17:08:30	2012-10-30 17:09:45
West HARP	Zc	2012-10-30 17:13:15	2012-10-30 17:15:45
West HARP	Zc	2012-10-31 21:44:30	2012-10-31 21:45:45
West HARP	Md	2012-10-31 22:15:45	2012-10-31 22:17:00
West HARP	Md	2012-10-31 22:25:15	2012-10-31 22:26:30
West HARP	Md	2012-10-31 22:27:45	2012-10-31 22:29:00
West HARP	Md	2012-10-31 22:32:30	2012-10-31 22:35:00
West HARP	BWC	2012-11-01 12:20:30	2012-11-01 12:23:00
West HARP	BWC	2012-11-01 12:31:15	2012-11-01 12:32:30
West HARP	BWC	2012-11-01 12:44:30	2012-11-01 12:47:00
West HARP	Zc	2012-11-02 03:38:30	2012-11-02 03:39:45
West HARP	BWC	2012-11-02 16:00:00	2012-11-02 16:02:30
West HARP	BWC	2012-11-02 16:07:15	2012-11-02 16:08:30
West HARP	BWC	2012-11-02 16:09:45	2012-11-02 16:11:00
West HARP	BWC	2012-11-02 16:12:00	2012-11-02 16:14:30
West HARP	BWC	2012-11-02 16:18:00	2012-11-02 16:23:00
West HARP	BWC	2012-11-02 16:24:00	2012-11-02 16:29:00
West HARP	BWC	2012-11-02 16:30:00	2012-11-02 16:35:00
West HARP	BWC	2012-11-02 17:57:45	2012-11-02 17:59:00
West HARP	BWC	2012-11-02 18:06:00	2012-11-02 18:09:45
West HARP	BWC	2012-11-02 18:12:00	2012-11-02 18:13:15
West HARP	BWC	2012-11-02 18:15:45	2012-11-02 18:17:00
West HARP	BWC	2012-11-02 18:18:00	2012-11-02 18:23:00
West HARP	Md	2012-11-02 20:57:45	2012-11-02 20:59:00
West HARP	Md	2012-11-02 21:01:15	2012-11-02 21:03:45
West HARP	Md	2012-11-03	2012-11-03 00:02:30
West HARP	Zc	2012-11-03 17:55:15	2012-11-03 17:56:30
West HARP	Zc	2012-11-03 17:57:45	2012-11-03 17:59:00
West HARP	Zc	2012-11-03 18:03:45	2012-11-03 18:05:00
West HARP	Zc	2012-11-03 18:09:45	2012-11-03 18:11:00
West HARP	Md	2012-11-04 04:48:00	2012-11-04 04:49:15
West HARP	Md	2012-11-05 03:49:15	2012-11-05 03:51:45
West HARP	Md	2012-11-06 11:57:45	2012-11-06 11:59:00
West HARP	Md	2012-11-06 18:55:15	2012-11-06 18:56:30
West HARP	Zc	2012-11-06 23:26:30	2012-11-06 23:29:00
West HARP	Md	2012-11-07 04:38:30	2012-11-07 04:41:00
West HARP	Md	2012-11-07 04:54:00	2012-11-07 04:57:45
West HARP	Md	2012-11-07 15:54:00	2012-11-07 15:55:15
West HARP	Md	2012-11-07 16:18:00	2012-11-07 16:21:45
West HARP	Zc	2012-11-08 14:36:00	2012-11-08 14:37:15
West HARP	Md	2012-11-08 14:36:00	2012-11-08 14:37:15
West HARP	Md	2012-11-08 14:38:30	2012-11-08 14:41:00
West HARP	Md	2012-11-08 14:42:00	2012-11-08 14:44:30
West HARP	Md	2012-11-09 00:36:00	2012-11-09 00:41:00
West HARP	Md	2012-11-09 00:42:00	2012-11-09 00:43:15
West HARP	Md	2012-11-09 00:45:45	2012-11-09 00:47:00
West HARP	Md	2012-11-09 00:48:00	2012-11-09 00:49:15
West HARP	Md	2012-11-10 08:26:30	2012-11-10 08:27:45
West HARP	Zc	2012-11-10 14:25:15	2012-11-10 14:27:45
West HARP	BWC	2012-11-10 17:30:00	2012-11-10 17:32:30
West HARP	BWC	2012-11-10 17:30:00	2012-11-10 17:32:30
West HARP	BWC	2012-11-10 18:49:15	2012-11-10 18:50:30
West HARP	BWC	2012-11-10 19:01:15	2012-11-10 19:02:30
West HARP	BWC	2012-11-10 20:21:45	2012-11-10 20:23:00
West HARP	BWC	2012-11-10 20:26:30	2012-11-10 20:29:00
West HARP	BWC	2012-11-10 20:30:00	2012-11-10 20:35:00
West HARP	Md	2012-11-10 23:20:30	2012-11-10 23:23:00
West HARP	Md	2012-11-10 23:24:00	2012-11-10 23:26:30
West HARP	Md	2012-11-10 23:31:15	2012-11-10 23:35:00
West HARP	Md	2012-11-10 23:36:00	2012-11-10 23:37:15
West HARP	Md	2012-11-10 23:38:30	2012-11-10 23:41:00
West HARP	Md	2012-11-10 23:42:00	2012-11-10 23:43:15
West HARP	Md	2012-11-11 06:39:45	2012-11-11 06:41:00
West HARP	Md	2012-11-11 06:45:45	2012-11-11 06:47:00
West HARP	Md	2012-11-11 14:45:45	2012-11-11 14:47:00
West HARP	Md	2012-11-11 14:57:45	2012-11-11 14:59:00
West HARP	Md	2012-11-12 06:20:30	2012-11-12 06:21:45
West HARP	Md	2012-11-12 06:33:45	2012-11-12 06:35:00
West HARP	Md	2012-11-12 06:36:00	2012-11-12 06:37:15
West HARP	Md	2012-11-12 16:03:45	2012-11-12 16:05:00
West HARP	Md	2012-11-12 16:25:15	2012-11-12 16:27:45
West HARP	Md	2012-11-12 21:36:00	2012-11-12 21:37:15
West HARP	Md	2012-11-12 21:39:45	2012-11-12 21:41:00
West HARP	Zc	2012-11-13 12:37:15	2012-11-13 12:38:30
West HARP	Md	2012-11-13 20:57:45	2012-11-13 20:59:00
West HARP	Md	2012-11-13 21:00:00	2012-11-13 21:05:00
[truncated: 633 more rows]
